# Supplementary material for: Characterization and tissue-specific expression patterns of the Plasmodium chabaudi cir multigene family
Source: Malar J. 2011 Sep 19;10:272. doi: 10.1186/1475-2875-10-272 (PMC3189184; doi:10.1186/1475-2875-10-272)
Supplement: Additional file 1 — All annotated putative CIR proteins from PlasmoDB. This Excel file contains all 199 putative CIR proteins annotated in the PlasmoDB database (September 2011) including Gene ID numbers and several sequence details such as sequence sizes and protein motifs. The 13 partial CIR proteins excluded of the phylogenetic analysis are shaded in grey. For three proteins containing more than one CIR-BIR-YIR domain, only the complete domain was used. This is indicated by giving the position of this artificial truncation. un, unassigned; N/A, not available. [file 1475-2875-10-272-S1.XLS]

## Sheet: PlasmoDB putative cir genes
All 199 putative CIR proteins annotated in PlasmoDB (state March 2011)
[Gene Id]	[Genomic Sequence ID]	[Chromosome]	[# Exons]	[Transcript Length]	[CDS Length]	[Product Description]	[Protein Length]	[# TM Domains]	[SignalP Scores]	[SignalP Peptide]	[PEXEL motif]	[Truncated Protein Sequence]
PCHAS_040020	chab04	4	4 (3)	1683	1683	CIR protein	560 (318)	1 (1)	N/A	N/A	N/A	pos. 253-560 aa
PCHAS_000130	chab_bin	un	4 (3)	1776	1776	CIR protein	591 (318)	1 (1)	N/A	N/A	N/A	pos. 253-591 aa
PCHAS_000400	chab_bin	un	4 (3)	1725	1725	CIR protein	574 (290)	1 (1)	N/A	N/A	N/A	pos. 255-574 aa
PCHAS_010020	chab01	1	3	894	894	CIR protein	297	1	N/A	N/A	N/A
PCHAS_010030	chab01	1	3	903	903	CIR protein	300	1	N/A	N/A	N/A
PCHAS_010040	chab01	1	3	2061	2061	CIR protein	686	2	N/A	N/A	N/A
PCHAS_010120	chab01	1	3	1056	1056	CIR protein	351	1	N/A	N/A	pos. 66-70 [RGEDQ]
PCHAS_011330	chab01	1	3	3342	3342	CIR protein	1113	1	N/A	N/A	pos. 45-49 [RQLDQ]
PCHAS_011450	chab01	1	3	891	891	CIR protein	296	1	N/A	N/A	N/A
PCHAS_011480	chab01	1	3	3228	3228	CIR protein	1075	2	N/A	N/A	N/A
PCHAS_011490	chab01	1	3	2040	2040	CIR protein	679	3	N/A	N/A	N/A
PCHAS_011500	chab01	1	3	1686	1686	CIR protein	561	1	N/A	N/A	N/A
PCHAS_011510	chab01	1	3	960	960	CIR protein	319	1	N/A	N/A	N/A
PCHAS_011520	chab01	1	3	918	918	CIR protein	305	1	N/A	N/A	N/A
PCHAS_011530	chab01	1	3	903	903	CIR protein	300	1	N/A	N/A	N/A
PCHAS_030020	chab03	3	3	882	882	CIR protein	293	1	N/A	N/A	pos. 100-104 [RNLND]
PCHAS_030030	chab03	3	3	846	846	CIR protein	281	1	N/A	N/A	N/A
PCHAS_030040	chab03	3	3	918	918	CIR protein	305	1	N/A	N/A	N/A
PCHAS_030060	chab03	3	3	954	954	CIR protein	317	1	N/A	N/A	N/A
PCHAS_030070	chab03	3	3	1737	1737	CIR protein	578	1	N/A	N/A	N/A
PCHAS_030080	chab03	3	3	960	960	CIR protein	319	1	N/A	N/A	N/A
PCHAS_030090	chab03	3	3	951	951	CIR protein	316	1	N/A	N/A	N/A
PCHAS_030110	chab03	3	3	942	942	CIR protein	313	1	N/A	N/A	N/A
PCHAS_030120	chab03	3	3	1080	1080	CIR protein	359	1	N/A	N/A	N/A
PCHAS_030140	chab03	3	3	2946	2946	CIR protein	981	1	N/A	N/A	N/A
PCHAS_030150	chab03	3	2	1743	1743	CIR protein	580	2	N/A	N/A	pos. 33-37 [RQLPD]
PCHAS_030160	chab03	3	3	2382	2382	CIR protein	793	1	N/A	N/A
PCHAS_030170	chab03	3	3	4662	4662	CIR protein	1553	1	N/A	N/A	pos. 93-97 [RKLED]
PCHAS_030180	chab03	3	3	2121	2121	CIR protein	706	1	N/A	N/A	N/A
PCHAS_030190	chab03	3	3	2259	2259	CIR protein	752	2	N/A	N/A	N/A
PCHAS_030200	chab03	3	3	3864	3864	CIR protein	1287	1	N/A	N/A	N/A
PCHAS_030210	chab03	3	3	960	960	CIR protein	319	1	N/A	N/A	N/A
PCHAS_030270	chab03	3	3	1302	1302	CIR protein	433	1	N/A	N/A	N/A
PCHAS_040030	chab04	4	3	948	948	CIR protein	315	1	N/A	N/A	N/A
PCHAS_040040	chab04	4	3	915	915	CIR protein	304	1	N/A	N/A	N/A
PCHAS_040050	chab04	4	3	981	981	CIR protein	326	1	N/A	N/A	N/A
PCHAS_040060	chab04	4	3	1422	1422	CIR protein	473	2	N/A	N/A	N/A
PCHAS_040080	chab04	4	3	2697	2697	CIR protein	898	2	N/A	N/A	N/A
PCHAS_040110	chab04	4	3	942	942	CIR protein	313	1	N/A	N/A	N/A
PCHAS_041950	chab04	4	3	1947	1947	CIR protein	648	1	N/A	N/A	N/A
PCHAS_041960	chab04	4	3	1959	1959	CIR protein	652	2	N/A	N/A	N/A
PCHAS_041970	chab04	4	3	1992	1992	CIR protein	663	2	N/A	N/A	N/A
PCHAS_041980	chab04	4	3	2241	2241	CIR protein	746	2	N/A	N/A	N/A
PCHAS_041990	chab04	4	3	3030	3030	CIR protein	1009	2	N/A	N/A	N/A
PCHAS_042000	chab04	4	3	1320	1320	CIR protein	439	1	N/A	N/A	N/A
PCHAS_042010	chab04	4	3	3714	3714	CIR protein	1237	2	N/A	N/A	N/A
PCHAS_042020	chab04	4	3	3216	3216	CIR protein	1071	2	N/A	N/A	N/A
PCHAS_042030	chab04	4	3	951	951	CIR protein	316	1	N/A	N/A	N/A
PCHAS_042070	chab04	4	3	1977	1977	CIR protein	658	2	N/A	N/A	pos. 102-106 [RTLDQ]
PCHAS_050020	chab05	5	3	933	933	CIR protein	310	1	N/A	N/A	N/A
PCHAS_050040	chab05	5	3	3117	3117	CIR protein	1038	2	N/A	N/A	N/A
PCHAS_050060	chab05	5	3	858	858	CIR protein	285	1	N/A	N/A	N/A
PCHAS_050070	chab05	5	3	918	918	CIR protein	305	1	N/A	N/A	N/A
PCHAS_052480	chab05	5	2	717	717	CIR-like protein	238	2	N/A	N/A	N/A
PCHAS_060020	chab06	6	3	984	984	CIR protein	327	1	N/A	N/A	N/A
PCHAS_060030	chab06	6	3	879	879	CIR protein	292	1	N/A	N/A	N/A
PCHAS_060050	chab06	6	3	984	984	CIR protein	327	1	N/A	N/A	N/A
PCHAS_060060	chab06	6	3	945	945	CIR protein	314	1	N/A	N/A	N/A
PCHAS_060070	chab06	6	3	2928	2928	CIR protein	975	1	N/A	N/A	N/A
PCHAS_060080	chab06	6	3	4443	4443	CIR protein	1480	1	N/A	N/A	N/A
PCHAS_060090	chab06	6	3	2277	2277	CIR protein	758	2	N/A	N/A	N/A
PCHAS_060100	chab06	6	3	3780	3780	CIR protein	1259	1	N/A	N/A	N/A
PCHAS_060110	chab06	6	3	3342	3342	CIR protein	1113	2	N/A	N/A	N/A
PCHAS_060120	chab06	6	3	1878	1878	CIR protein	625	2	N/A	N/A	pos. 202-206 [RALYD]
PCHAS_060130	chab06	6	3	2082	2082	CIR protein	693	2	N/A	N/A	N/A
PCHAS_060140	chab06	6	3	951	951	CIR protein	316	1	N/A	N/A	N/A
PCHAS_060160	chab06	6	3	3552	3552	CIR protein	1183	1	N/A	N/A	N/A
PCHAS_070020	chab07	7	3	975	975	CIR protein	324	1	N/A	N/A	N/A
PCHAS_070030	chab07	7	3	933	933	CIR protein	310	1	N/A	N/A	N/A
PCHAS_070040	chab07	7	3	1620	1620	CIR protein	539	1	N/A	N/A	N/A
PCHAS_070050	chab07	7	3	894	894	CIR protein	297	1	N/A	N/A	pos. 289-293 [RYLRE]
PCHAS_070060	chab07	7	3	1887	1887	CIR protein	628	1	N/A	N/A	N/A
PCHAS_070070	chab07	7	3	3735	3735	CIR protein	1244	2	N/A	N/A	N/A
PCHAS_070090	chab07	7	3	885	885	CIR protein, pseudogene	294	1	N/A	N/A	N/A
PCHAS_070100	chab07	7	3	1074	1074	CIR protein	357	1	N/A	N/A	N/A
PCHAS_070130	chab07	7	3	894	894	CIR protein	297	1	N/A	N/A	N/A
PCHAS_070160	chab07	7	3	903	903	CIR protein	300	1	N/A	N/A	N/A
PCHAS_070170	chab07	7	3	3246	3246	CIR protein	1081	1	N/A	N/A	N/A
PCHAS_073130	chab07	7	3	2118	2118	CIR protein	705	1	N/A	N/A	pos. 644-648 [RPLLD]
PCHAS_073150	chab07	7	3	2052	2052	CIR protein	683	2	N/A	N/A	N/A
PCHAS_073160	chab07	7	3	912	912	CIR protein	303	1	N/A	N/A	N/A
PCHAS_073180	chab07	7	3	933	933	CIR protein	310	1	N/A	N/A	N/A
PCHAS_073190	chab07	7	3	906	906	CIR protein	301	1	N/A	N/A	N/A
PCHAS_073200	chab07	7	3	930	930	CIR protein	309	1	N/A	N/A	N/A
PCHAS_083690	chab08	8	3	1962	1962	CIR protein	653	2	N/A	N/A	N/A
PCHAS_083720	chab08	8	3	3801	3801	CIR protein	1266	1	N/A	N/A	N/A
PCHAS_083760	chab08	8	3	927	927	CIR protein	308	1	N/A	N/A	N/A
PCHAS_090010	chab09	9	3	3288	3288	CIR protein	1095	1	N/A	N/A	N/A
PCHAS_090030	chab09	9	3	1200	1200	CIR-like protein	399	0	N/A	N/A	N/A
PCHAS_093820	chab09	9	3	732	732	CIR protein	243	2	N/A	N/A	N/A
PCHAS_100030	chab10	10	3	927	927	CIR protein	308	1	N/A	N/A	N/A
PCHAS_100040	chab10	10	3	930	930	CIR protein	309	1	N/A	N/A	N/A
PCHAS_100060	chab10	10	3	3228	3228	CIR protein	1075	1	N/A	N/A	N/A
PCHAS_100110	chab10	10	3	4470	4470	CIR protein	1489	1	N/A	N/A	N/A
PCHAS_104110	chab10	10	3	1125	1125	CIR protein	374	1	N/A	N/A	N/A
PCHAS_104200	chab10	10	3	1371	1371	CIR protein	456	2	N/A	N/A	N/A
PCHAS_104230	chab10	10	3	918	918	CIR protein	305	1	N/A	N/A	N/A
PCHAS_104250	chab10	10	3	921	921	CIR protein	306	1	N/A	N/A	N/A
PCHAS_104260	chab10	10	3	927	927	CIR protein	308	1	N/A	N/A	N/A
PCHAS_104270	chab10	10	3	417	417	CIR protein	138	0	N/A	N/A	N/A
PCHAS_110020	chab11	11	3	846	846	CIR protein	281	1	N/A	N/A	N/A
PCHAS_110030	chab11	11	3	1911	1911	CIR protein	636	2	N/A	N/A	pos. 264-268 [RFLDE]
PCHAS_114600	chab11	11	3	3528	3528	CIR protein	1175	1	N/A	N/A	N/A
PCHAS_114640	chab11	11	3	1026	1026	CIR protein	341	1	N/A	N/A	N/A
PCHAS_114700	chab11	11	3	3729	3729	CIR protein	1242	2	N/A	N/A	pos. 4-8 [RKLCE]
PCHAS_114720	chab11	11	3	1371	1371	CIR protein	456	2	N/A	N/A	N/A
PCHAS_114730	chab11	11	3	921	921	CIR protein	306	1	N/A	N/A	N/A
PCHAS_114740	chab11	11	3	930	930	CIR protein	309	1	NN Sum: 4, NN D: .44, HMM Prob: .02	HMM: MGLMYLCKYLCKILSFIWEEFPDTLGD, NN: MGLMYLCKYLCKILSFIWEEFPDTLGD	N/A
PCHAS_114750	chab11	11	3	921	921	CIR protein	306	1	N/A	N/A	N/A
PCHAS_120020	chab12	12	3	930	930	CIR protein	309	1	N/A	N/A	N/A
PCHAS_120030	chab12	12	3	954	954	CIR protein	317	1	N/A	N/A	N/A
PCHAS_120040	chab12	12	3	987	987	CIR protein	328	1	N/A	N/A	pos. 31-35 [RVLID]
PCHAS_120050	chab12	12	3	915	915	CIR protein	304	1	N/A	N/A	N/A
PCHAS_120060	chab12	12	3	912	912	CIR protein	303	1	N/A	N/A	N/A
PCHAS_120070	chab12	12	3	882	882	CIR protein	293	1	N/A	N/A	N/A
PCHAS_130020	chab13	13	3	960	960	CIR protein	319	1	N/A	N/A	N/A
PCHAS_130030	chab13	13	3	951	951	CIR protein	316	1	N/A	N/A	N/A
PCHAS_130050	chab13	13	3	945	945	CIR protein	314	1	N/A	N/A	N/A
PCHAS_130060	chab13	13	3	4338	4338	CIR protein	1445	1	N/A	N/A	N/A
PCHAS_130070	chab13	13	3	1986	1986	CIR protein	661	1	N/A	N/A	N/A
PCHAS_130080	chab13	13	3	2319	2319	CIR protein	772	2	N/A	N/A	N/A
PCHAS_130090	chab13	13	3	4155	4155	CIR protein	1384	2	N/A	N/A	pos. 128-132 [RHLFD]
PCHAS_130100	chab13	13	3	2985	2985	CIR protein	994	2	N/A	N/A	N/A
PCHAS_130110	chab13	13	3	1746	1746	CIR protein	581	2	N/A	N/A	N/A
PCHAS_130120	chab13	13	3	2148	2148	CIR protein	715	2	N/A	N/A	N/A
PCHAS_130170	chab13	13	3	2775	2775	CIR protein	924	1	N/A	N/A	N/A
PCHAS_130220	chab13	13	3	2421	2421	CIR protein	806	1	N/A	N/A	N/A
PCHAS_130280	chab13	13	3	3570	3570	CIR protein	1189	1	N/A	N/A	N/A
PCHAS_130350	chab13	13	3	1914	1914	CIR protein	637	2	N/A	N/A	N/A
PCHAS_137030	chab13	13	3	3297	3297	CIR protein	1098	1	N/A	N/A	pos. 653-657 [RDLQD]
PCHAS_137090	chab13	13	3	3771	3771	CIR protein	1256	2	N/A	N/A	N/A
PCHAS_137110	chab13	13	3	1524	1524	CIR protein	507	1	N/A	N/A	N/A
PCHAS_140020	chab14	14	3	969	969	CIR protein	322	1	N/A	N/A	N/A
PCHAS_140030	chab14	14	3	918	918	CIR protein	305	1	N/A	N/A	N/A
PCHAS_140040	chab14	14	3	927	927	CIR protein	308	1	N/A	N/A	N/A
PCHAS_140070	chab14	14	3	930	930	CIR protein	309	1	N/A	N/A	N/A
PCHAS_140090	chab14	14	3	861	861	CIR protein	286	1	N/A	N/A	N/A
PCHAS_140130	chab14	14	3	867	867	CIR protein	288	1	N/A	N/A	N/A
PCHAS_140140	chab14	14	3	1863	1863	CIR protein	620	2	N/A	N/A	N/A
PCHAS_146770	chab14	14	3	3432	3432	CIR protein	1143	1	N/A	N/A	N/A
PCHAS_146790	chab14	14	3	3576	3576	CIR protein	1191	1	N/A	N/A	N/A
PCHAS_146840	chab14	14	1	588	588	CIR-like protein	195	0	N/A	N/A	N/A
PCHAS_146850	chab14	14	3	1083	1083	CIR protein	360	1	N/A	N/A	N/A
PCHAS_146860	chab14	14	3	1770	1770	CIR protein	589	1	N/A	N/A	N/A
PCHAS_146870	chab14	14	3	936	936	CIR protein	311	1	N/A	N/A	N/A
PCHAS_000020	chab_bin	un	3	921	921	CIR protein	306	1	N/A	N/A	N/A
PCHAS_000030	chab_bin	un	3	921	921	CIR protein	306	1	N/A	N/A	N/A
PCHAS_000040	chab_bin	un	3	1068	1068	CIR protein	355	1	N/A	N/A	N/A
PCHAS_000060	chab_bin	un	3	945	945	CIR protein	314	1	N/A	N/A	N/A
PCHAS_000070	chab_bin	un	3	912	912	CIR protein	303	1	N/A	N/A	N/A
PCHAS_000080	chab_bin	un	2	441	441	CIR protein, fragment	146	1	N/A	N/A	N/A
PCHAS_000090	chab_bin	un	3	933	933	CIR protein	310	1	N/A	N/A	N/A
PCHAS_000100	chab_bin	un	3	909	909	CIR protein	302	1	N/A	N/A	N/A
PCHAS_000110	chab_bin	un	3	924	924	CIR protein	307	1	N/A	N/A	N/A
PCHAS_000120	chab_bin	un	3	960	960	CIR protein	319	1	N/A	N/A	N/A
PCHAS_000140	chab_bin	un	3	921	921	CIR protein	306	1	N/A	N/A	N/A
PCHAS_000150	chab_bin	un	3	957	957	CIR protein	318	1	N/A	N/A	N/A
PCHAS_000170	chab_bin	un	3	3009	3009	CIR protein	1002	1	N/A	N/A	N/A
PCHAS_000180	chab_bin	un	3	936	936	CIR protein	311	1	N/A	N/A	N/A
PCHAS_000220	chab_bin	un	3	2847	2847	CIR protein	948	1	N/A	N/A	N/A
PCHAS_000260	chab_bin	un	3	900	900	CIR protein	299	0	N/A	N/A	N/A
PCHAS_000270	chab_bin	un	3	921	921	CIR protein	306	1	N/A	N/A	N/A
PCHAS_000280	chab_bin	un	2	393	393	CIR protein, fragment	131	0	N/A	N/A	N/A
PCHAS_000290	chab_bin	un	3	939	939	CIR protein	312	1	N/A	N/A	N/A
PCHAS_000300	chab_bin	un	3	927	927	CIR protein	308	1	N/A	N/A	N/A
PCHAS_000310	chab_bin	un	3	912	912	CIR protein	303	1	N/A	N/A	N/A
PCHAS_000320	chab_bin	un	3	921	921	CIR protein	306	1	N/A	N/A	N/A
PCHAS_000330	chab_bin	un	3	1253	1253	CIR protein, fragment	417	0	N/A	N/A	N/A
PCHAS_000340	chab_bin	un	3	915	915	CIR protein	304	1	N/A	N/A	N/A
PCHAS_000350	chab_bin	un	3	879	879	CIR protein	292	1	N/A	N/A	N/A
PCHAS_000360	chab_bin	un	3	939	939	CIR protein	312	1	N/A	N/A	pos. 304-308 [RYLRE]
PCHAS_000390	chab_bin	un	3	1065	1065	CIR protein	354	1	N/A	N/A	N/A
PCHAS_000410	chab_bin	un	3	921	921	CIR protein	306	1	N/A	N/A	N/A
PCHAS_000420	chab_bin	un	3	912	912	CIR protein	303	1	N/A	N/A	N/A
PCHAS_000430	chab_bin	un	3	1371	1371	CIR protein	456	2	N/A	N/A	N/A
PCHAS_000470	chab_bin	un	3	3561	3561	CIR protein	1186	1	N/A	N/A	N/A
PCHAS_000490	chab_bin	un	3	858	858	CIR protein	285	1	N/A	N/A	N/A
PCHAS_000500	chab_bin	un	3	1089	1089	CIR protein	362	1	N/A	N/A	N/A
PCHAS_000560	chab_bin	un	3	927	927	CIR protein	308	1	N/A	N/A	N/A
PCHAS_000570	chab_bin	un	3	924	924	CIR protein	307	1	N/A	N/A	N/A
PCHAS_000580	chab_bin	un	3	951	951	CIR protein	316	0	N/A	N/A	N/A
PCHAS_000660	chab_bin	un	3	2928	2928	CIR protein	975	1	N/A	N/A	N/A
PCHAS_000680	chab_bin	un	3	918	918	CIR protein	305	1	N/A	N/A	pos. 297-302 [RYLRE]
PCHAS_000720	chab_bin	un	3	843	843	CIR protein	280	0	N/A	N/A	pos. 272-276 [RYLRE]
PCHAS_000730	chab_bin	un	3	861	861	CIR protein	286	1	N/A	N/A	N/A
PCHAS_000740	chab_bin	un	3	927	927	CIR protein	308	1	N/A	N/A	N/A
PCHAS_000750	chab_bin	un	3	954	954	CIR protein	317	1	N/A	N/A	N/A
PCHAS_000770	chab_bin	un	3	2394	2394	CIR protein	797	2	N/A	N/A	N/A
PCHAS_000950	chab_bin	un	3	1107	1107	CIR protein	368	1	N/A	N/A	N/A
PCHAS_001010	chab_bin	un	3	1101	1101	CIR protein	366	1	N/A	N/A	pos. 259-63 [RYLLE]
PCHAS_001040	chab_bin	un	3	1446	1446	CIR protein	481	2	N/A	N/A	N/A
PCHAS_001050	chab_bin	un	3	936	936	CIR protein	311	1	N/A	N/A	N/A
PCHAS_001060	chab_bin	un	3	942	942	CIR protein	313	1	N/A	N/A	N/A
PCHAS_001070	chab_bin	un	2	441	441	CIR protein, fragment	146	1	N/A	N/A	N/A
PCHAS_001090	chab_bin	un	3	879	879	CIR protein	292	1	N/A	N/A	N/A
PCHAS_001100	chab_bin	un	3	1059	1059	CIR protein	352	1	N/A	N/A	N/A
PCHAS_001110	chab_bin	un	3	909	909	CIR protein	302	1	N/A	N/A	N/A
PCHAS_001120	chab_bin	un	3	912	912	CIR protein	303	1	N/A	N/A	N/A
PCHAS_001130	chab_bin	un	3	924	924	CIR protein	307	1	N/A	N/A	N/A
