# Supplementary material for: Characterization and tissue-specific expression patterns of the Plasmodium chabaudi cir multigene family
Source: Malar J. 2011 Sep 19;10:272. doi: 10.1186/1475-2875-10-272 (PMC3189184; doi:10.1186/1475-2875-10-272)
Supplement: Additional file 2 — Full-length cir genes cloned from the non-clonal P. chabaudi line. This Exel file contains the GenBank Accession numbers as well as the primer pairs for amplification of 6 cir full-length sequences of the non-clonal P. chabaudi line. The amplification of these sequences was performed with the AccuPrime™ Taq DNA Polymerase (Invitrogen) with an initial denaturation for 30 s at 94°C, 40 cycles of 10 s at 94°C, 1 min at 45°C and 2 min at 72°C followed by a final extension for 10 min at 72°C. The PCR products of cDNA and genomic DNA were cloned, sequenced and aligned for verification of complete exon-intron structure of the cir genes. [file 1475-2875-10-272-S2.XLS]

## Sheet:  cir full-length sequences
	Full-length sequences of cir genes of the non-clonal Plasmodium chabaudi line
cir gene	Accession number	Primer forward	Primer reverse	Annotations
Plasmodium chabaudi cir gene mRNA 1	JF904729	5'- GACATAAAGAAATTTAATATTCCCTTTTAATCACA	5'- TAATAACTGGTATAGAATTATCCTCCATATTTTGTA
Plasmodium chabaudi cir gene mRNA 2	JF904730	5'- GCTTAATCACATATATATTTACAACTAACACAT	5'- TAATAACTGGTATAGAATTATCCTCCATATTTTGTA	splice variant of cir 1
Plasmodium chabaudi cir gene mRNA 3	JF904731	5'- GCTTAATCACATATATATTTACAACTAACACAT	5'- ACCCCAAAATAAAAGTCGTTAATTAAAATGTCCAT
Plasmodium chabaudi cir gene mRNA 4	JF904732	5'- GTCTAGTGACAATTAATCCTAATATTTATAATTAAATTCC	5'- AATAAATGATACAGGATTATCCTGTATGTGTT
Plasmodium chabaudi cir gene mRNA 5	JF904733	5'- GTCTAGTGACAATTAATCCTAATATTTATAATTAAATTCC	5'- AATAAATGATACAGGATTATCCTGTATGTGTT
Plasmodium chabaudi cir gene mRNA 6	JF904734	5'- TAAGGGAATTTAGCTAAATAGACATAAAGAAATTTA	5'- ATCCTGTATGTGTTTGTATATATTTAATAATCCCA
Plasmodium chabaudi cir gene gDNA	JF904735	5'- GACATAAAGAAATTTAATATTCCCTTTTAATCACA	5'- TAATAACTGGTATAGAATTATCCTCCATATTTTGTA
