# Supplementary material for: Characterization and tissue-specific expression patterns of the Plasmodium chabaudi cir multigene family
Source: Malar J. 2011 Sep 19;10:272. doi: 10.1186/1475-2875-10-272 (PMC3189184; doi:10.1186/1475-2875-10-272)
Supplement: Additional file 3 — Phylogenetic tree of 186 annotated CIR and selected YIR proteins in Newick format. This text file contains the phylogenetic maximum likelihood tree of the 186 annotated CIR and selected YIR proteins in Newick format including Gene ID numbers and maximum likelihood ratios as statistical support at the nodes. [file 1475-2875-10-272-S3.TXT]

(PCHAS_060090:0.10580486,PCHAS_030190:0.06680792,(PCHAS_130080:0.25719055,((PCHAS_041970:0.24880222,PCHAS_041980:0.15087870)0.987000:0.08726645,(PCHAS_041990:0.13132123,(PCHAS_060110:0.11766910,((PCHAS_030140:0.09395631,PCHAS_130100:0.12074754)0.997000:0.17651412,((((PCHAS_042010:0.62678289,(PCHAS_060070:0.16636899,PCHAS_042020:0.12585789)1.000000:0.41263137)1.000000:0.41669449,(((PCHAS_146860:0.45388430,(PCHAS_060080:0.27350670,PCHAS_030200:0.13849382)1.000000:0.20680628)0.991000:0.09583728,(PCHAS_130090:0.35659368,(PCHAS_030170:0.73873350,PCHAS_130060:0.18842158)1.000000:0.17047788)0.933000:0.09110681)0.726000:0.10633166,((PCHAS_041950:0.90003116,(PCHAS_030160:0.68024948,(PCHAS_060130:0.17063571,(PCHAS_130120:0.19981210,PCHAS_083690:0.47859809)0.949000:0.11629576)1.000000:0.26785941)0.981000:0.28802102)1.000000:0.83624326,PCHAS_060100:0.66991928)0.716000:0.11367291)1.000000:0.37903999)1.000000:0.56386252,(((PCHAS_000220:0.21891923,PCHAS_011330:0.12771698)1.000000:0.98873507,((PCHAS_100060:0.17751510,PCHAS_070170:0.22395159)1.000000:0.61448598,((PCHAS_090010:0.39592019,PCHAS_114600:0.44413294)1.000000:0.47881996,((PCHAS_146790:0.14847753,PCHAS_146770:0.22393933)1.000000:0.33848358,(PCHAS_060160:0.30867776,(PCHAS_130280:0.18779737,(PCHAS_083720:0.13744237,PCHAS_100110:0.33035674)0.006000:0.09966638)0.997000:0.11651884)0.999000:0.17586729)0.999000:0.20374436)0.995000:0.15355117)0.884000:0.13528532)0.985000:0.22314474,(((PCHAS_010040:0.37221583,PCHAS_073150:0.28381110)0.981000:0.17783538,(PCHAS_042070:0.64015281,(PCHAS_110030:0.29659579,PCHAS_140140:0.17545984)1.000000:0.39604381)0.757000:0.18173335)1.000000:0.89734649,(((PCHAS_000470:0.24688840,PCHAS_050040:0.29039937)0.969000:0.09965150,(PCHAS_011480:0.36389715,(PCHAS_000770:0.67664924,PCHAS_130220:0.44669771)0.999000:0.20848916)0.998000:0.23974026)1.000000:0.36509717,(((PCHAS_070040:0.47092774,((PCHAS_011490:0.09002101,PCHAS_070060:0.09432317)1.000000:0.27769591,(PCHAS_137110:0.25878006,PCHAS_030070:0.13044234)1.000000:0.23428888)0.964000:0.12711183)0.998000:0.20718716,((PCHAS_000660:0.55566158,(PCHAS_130170:0.30295218,(PCHAS_040080:0.20764112,PCHAS_070070:0.35307250)0.941000:0.13842434)1.000000:0.26518253)0.995000:0.15205708,((PCHAS_000170:0.41755651,(PCHAS_137030:0.11149658,PCHAS_114700:0.25559768)1.000000:0.24815090)0.998000:0.23808583,PCHAS_137090:0.83139377)0.078000:0.07750375)0.993000:0.14011763)0.735000:0.06708960,(PCHAS_042000:1.35580441,(PCHAS_073130:0.49306388,((PCHAS_001040:0.10128494,PCHAS_040060:0.08725363)0.540000:0.05619967,(PCHAS_000430:0.08819045,(PCHAS_104200:0.05272609,PCHAS_114720:0.10037188)1.000000:0.13121464)0.999000:0.20681017)1.000000:0.41016187)0.980000:0.30120997)0.988000:0.37179756)0.625000:0.21771203)1.000000:0.50470105)0.951000:0.19217151)0.994000:0.39567801)0.348000:0.17823703,((((((PY07577:0.38812569,PY07829:0.48002169)0.999000:0.51114227,(PY07354:0.59804810,PY07639:0.34211869)0.982000:0.26595209)0.952000:0.21103039,(PY07134:0.63878117,(((PY07521:0.74421728,PY07623:0.72678846)0.981000:0.27456108,(((PCHAS_000490:0.32158133,(PCHAS_114740:0.37494668,PCHAS_140030:0.29774202)1.000000:0.34241107)0.932000:0.17301921,(PCHAS_010020:0.56678744,(PCHAS_000120:0.13842356,(PCHAS_000030:0.00407826,PCHAS_000270:0.00508266)0.992000:0.11177592)1.000000:0.34461799)0.859000:0.09228095)0.995000:0.26094661,((PY07849:0.12417800,PY07831:0.21756772)1.000000:0.52827324,(PCHAS_140130:0.38923327,(PCHAS_070030:0.13157660,((PCHAS_000740:0.18054631,(PCHAS_001120:0.15578963,PCHAS_100030:0.08219691)0.999000:0.10693420)0.907000:0.06719642,(PCHAS_073190:0.11165341,(PCHAS_011520:0.16265720,(PCHAS_140040:0.22035425,(PCHAS_000570:0.24416294,PCHAS_114730:0.22023837)0.919000:0.06584391)0.988000:0.12794308)0.994000:0.12612835)0.454000:0.05929865)0.812000:0.03894233)0.985000:0.21109301)0.999000:0.34871269)0.970000:0.16840257)0.868000:0.08267997)0.376000:0.07195789,(PY07843:0.87615076,(PY07656:0.66760001,PY07659:0.43780345)0.355000:0.09736764)0.905000:0.13831531)0.744000:0.11648776)0.933000:0.13343448)0.912000:0.15955659,((((PCHAS_000750:0.33980274,PCHAS_030060:0.20206994)0.992000:0.20105696,(PCHAS_000680:0.30415619,((PCHAS_000420:0.14232448,(PCHAS_000100:0.11995995,PCHAS_000310:0.04851522)0.820000:0.07179012)0.906000:0.07012572,(PCHAS_040040:0.10463646,((PCHAS_000340:0.07382221,PCHAS_030040:0.07889261)0.961000:0.05473785,(PCHAS_120060:0.17099429,PCHAS_104230:0.06758684)0.830000:0.08177864)0.997000:0.13571688)0.543000:0.06985509)1.000000:0.27381577)0.765000:0.04922512)0.972000:0.15231418,(PCHAS_011510:0.45712409,(PCHAS_070050:0.15832343,(PCHAS_070020:0.10034878,(PCHAS_104260:0.04890805,PCHAS_140020:0.06231556)0.879000:0.04012234)0.993000:0.16153445)1.000000:0.32932574)0.588000:0.10291786)1.000000:0.56771859,((PY07838:0.43859764,PY07860:0.56058088)1.000000:0.82699252,(((PCHAS_000110:0.37828402,(PCHAS_120050:0.34631684,(PCHAS_000410:0.05489266,(PCHAS_000320:0.02647993,PCHAS_104250:0.11632463)0.651000:0.02407541)0.878000:0.04637404)0.914000:0.12529849)0.999000:0.28133161,(PCHAS_001110:0.31028711,((PCHAS_040020a:0.00408571,PCHAS_000400a:0.00000028)0.998000:0.13873171,(PCHAS_000130a:0.09056993,PCHAS_120040:0.25296265)0.916000:0.09791745)0.999000:0.29160544)0.988000:0.19906340)0.976000:0.15475997,((((PCHAS_000020:0.12503231,(PCHAS_050020:0.18474143,PCHAS_000290:0.13448243)0.907000:0.07480699)0.999000:0.33114785,(PCHAS_093820:0.37487462,PCHAS_001090:0.59990687)0.310000:0.14398126)0.995000:0.22849234,(PCHAS_060020:0.49323605,(PCHAS_030080:0.44644608,(PCHAS_114750:0.14785758,(PCHAS_000070:0.14565202,PCHAS_000140:0.00000067)0.860000:0.13304540)1.000000:0.46005064)0.873000:0.06377686)0.488000:0.11298589)0.928000:0.10346863,((PCHAS_040030:0.37077771,(PCHAS_070130:0.54748416,(PCHAS_073180:0.23288713,(((PCHAS_000560:0.09596676,PCHAS_100040:0.06706141)0.875000:0.05334401,(PCHAS_001130:0.06740639,PCHAS_120070:0.05793285)0.567000:0.03474150)0.935000:0.07690968,(PCHAS_000300:0.12582352,PCHAS_000090:0.15027495)0.866000:0.09520139)0.959000:0.15304592)0.919000:0.09828665)0.169000:0.14168746)0.985000:0.21509767,((PCHAS_073200:0.39599709,((PCHAS_000060:0.17244008,PCHAS_120020:0.11434283)0.988000:0.14789209,(PCHAS_130020:0.14432147,PCHAS_000150:0.20221192)0.990000:0.17568055)1.000000:0.29996280)0.996000:0.25691421,((PCHAS_000360:0.23698675,PCHAS_030020:0.32302864)1.000000:0.32410724,((PCHAS_000730:0.38661290,PCHAS_140090:0.58097461)0.954000:0.14060724,(((PCHAS_050060:0.28502273,PCHAS_110020:0.35144148)0.963000:0.10178391,(PCHAS_000350:0.27166218,(PCHAS_010030:0.50024237,PCHAS_030030:0.19419927)0.975000:0.14270660)0.882000:0.10077905)0.967000:0.12034446,((PCHAS_011530:0.40912890,PCHAS_073160:0.43925709)0.341000:0.09981245,(PCHAS_070160:0.41432869,(PCHAS_000580:0.26829065,PCHAS_070090:0.35078148)0.994000:0.20540007)0.725000:0.07005334)0.964000:0.14099198)0.605000:0.12982526)0.350000:0.06533645)0.970000:0.15973490)0.934000:0.12067068)0.820000:0.07449172)0.700000:0.06728774)0.953000:0.17322171)0.288000:0.06032776)0.961000:0.22018112)0.987000:0.47443722,(PCHAS_030150:1.58713679,(PCHAS_130350:0.83290379,(PCHAS_041960:0.39438286,(PCHAS_060120:0.36312648,PCHAS_130110:0.43844142)0.120000:0.06519885)0.984000:0.58142435)1.000000:1.12694253)0.928000:0.47815355)0.207000:0.13099416,((PCHAS_000950:0.24271801,PCHAS_001010:0.24555106)1.000000:0.98695479,(((PCHAS_000390:0.16054999,PCHAS_000040:0.18045048)0.156000:0.08352572,(PCHAS_001100:0.35870614,PCHAS_000500:0.41599009)0.663000:0.10279980)0.999000:0.46034569,((PCHAS_146850:0.28403559,(PCHAS_011500:0.28068334,(PCHAS_030180:0.08355722,PCHAS_130070:0.04095649)1.000000:0.37771290)0.921000:0.10376492)0.949000:0.12686768,(PCHAS_070100:0.38554531,((PCHAS_030120:0.28810109,PCHAS_114640:0.31639064)0.987000:0.19035565,((PCHAS_060050:0.21291297,(PCHAS_030110:0.18724821,PCHAS_130050:0.24117305)0.945000:0.12751425)0.996000:0.16270929,((PCHAS_140070:0.21232943,((PCHAS_001060:0.23559613,PCHAS_000180:0.22359646)0.999000:0.25521131,(PCHAS_050070:0.24548781,(PCHAS_040050:0.09804004,PCHAS_001050:0.10327651)0.999000:0.21494392)0.985000:0.18079234)0.872000:0.10707780)0.804000:0.05000945,(((PCHAS_120030:0.21034926,(PCHAS_060030:0.20079927,PCHAS_011450:0.29882235)0.871000:0.11938063)0.983000:0.13422835,(((PCHAS_040110:0.27588396,PCHAS_060140:0.17384761)0.841000:0.04937551,(PCHAS_042030:0.14078635,(PCHAS_030090:0.45913459,(PCHAS_030210:0.25783083,PCHAS_060060:0.18174566)0.136000:0.05034717)0.955000:0.05975963)0.805000:0.07807793)0.768000:0.04554924,(PCHAS_146870:0.25915023,PCHAS_130030:0.19669388)0.937000:0.10033216)0.968000:0.08400356)0.999000:0.19641699,PCHAS_083760:0.18200466)0.222000:0.04079053)0.996000:0.17480144)0.921000:0.08324093)0.828000:0.15578945)0.537000:0.10366778)0.997000:0.42339524)0.990000:0.52098563)0.950000:0.38221102)1.000000:1.21772741)1.000000:1.14375230)0.931000:0.09820185)1.000000:0.30776009)0.999000:0.20935629)1.000000:0.19888995)0.997000:0.10483159);
