# Supplementary material for: Characterization and tissue-specific expression patterns of the Plasmodium chabaudi cir multigene family
Source: Malar J. 2011 Sep 19;10:272. doi: 10.1186/1475-2875-10-272 (PMC3189184; doi:10.1186/1475-2875-10-272)
Supplement: Additional file 5 — The amplified repertoire of cir cDNAs of the cloning study. In this Excel file all amplified cir cDNAs of the cloning study are given with their GenBank® Accession numbers. The cir cDNAs are sorted according to their subgroups. The origin of sequences (host tissues) is highlighted by colours: Blood (red), liver (purple), spleen (blue), kidney (yellow) and brain (cyan). [file 1475-2875-10-272-S5.XLS]

## Sheet: subfamily 1
The partial cir cDNAs of subfamily 2 of the cloning study
	cir cDNA	Subgroup	Accession number
	F1blood03	1.1	JF904612
	F1blood06	1.1	JF904543
	F1blood12	1.1	JF904546
	F1blood13	1.1	JF904547
	F1blood16	1.1	JF904549
	F1blood19	1.1	JF904550
	F1blood21	1.1	JF904612
	F1blood22	1.1	JF904552
	F1blood23	1.1	JF904612
	F1blood26	1.1	JF904612
	F1blood27	1.1	JF904612
	F1blood28	1.1	JF904612
	F1blood32	1.1	JF904555
	F1blood34	1.1	JF904556
	F1blood36	1.1	JF904558
	F1kidney02	1.1	JF904560
	F1kidney04	1.1	JF904627
	F1kidney08	1.1	JF904612
	F1kidney09	1.1	JF904612
	F1kidney11	1.1	JF904612
	F1kidney15	1.1	JF904612
	F1kidney22	1.1	JF904612
	F1kidney27	1.1	JF904636
	F1kidney29	1.1	JF904552
	F1kidney31	1.1	JF904612
	F1kidney33	1.1	JF904612
	F1kidney35	1.1	JF904612
	F1liver02	1.1	JF904612
	F1liver03	1.1	JF904612
	F1liver06	1.1	JF904612
	F1liver07	1.1	JF904582
	F1liver08	1.1	JF904612
	F1liver09	1.1	JF904583
	F1liver10	1.1	JF904612
	F1liver13	1.1	JF904586
	F1liver15	1.1	JF904612
	F1liver16	1.1	JF904612
	F1liver21	1.1	JF904612
	F1liver23	1.1	JF904612
	F1liver27	1.1	JF904612
	F1liver29	1.1	JF904612
	F1liver31	1.1	JF904612
	F1liver32	1.1	JF904612
	F1liver36	1.1	JF904612
	F1lung03	1.1	JF904612
	F1lung06	1.1	JF904612
	F1lung10	1.1	JF904612
	F1lung11	1.1	JF904612
	F1lung14	1.1	JF904612
	F1lung15	1.1	JF904612
	F1lung16	1.1	JF904601
	F1lung17	1.1	JF904602
	F1lung18	1.1	JF904603
	F1lung19	1.1	JF904612
	F1lung20	1.1	JF904604
	F1lung22	1.1	JF904606
	F1lung24	1.1	JF904612
	F1lung26	1.1	JF904612
	F1lung29	1.1	JF904612
	F1lung30	1.1	JF904612
	F1lung31	1.1	JF904612
	F1spleen02	1.1	JF904612
	F1spleen13	1.1	JF904612
	F1spleen14	1.1	JF904612
	F1spleen16	1.1	JF904612
	F1spleen17	1.1	JF904612
	F1spleen22	1.1	JF904612
	F1spleen25	1.1	JF904612
	F1spleen28	1.1	JF904612
	F1spleen35	1.1	JF904612
	F1blood05	1.2	JF904542
	F1brain01	1.2	JF904559
	F1brain13	1.2	JF904566
	F1brain21	1.2	JF904570
	F1kidney01	1.2	JF904559
	F1kidney13	1.2	JF904559
	F1kidney19	1.2	JF904559
	F1kidney23	1.2	JF904559
	F1kidney25	1.2	JF904635
	F1kidney28	1.2	JF904559
	F1liver24	1.2	JF904590
	F1liver28	1.2	JF904592
	F1liver35	1.2	JF904594
	F1lung02	1.2	JF904596
	F1lung23	1.2	JF904607
	F1spleen05	1.2	JF904559
	F1spleen15	1.2	JF904619
	F1spleen36	1.2	JF904559
	F1blood02	1.3	JF904540
	F1blood20	1.3	JF904551
	F1blood30	1.3	JF904553
	F1brain03	1.3	JF904540
	F1brain05	1.3	JF904561
	F1brain10	1.3	JF904564
	F1brain14	1.3	JF904540
	F1brain15	1.3	JF904540
	F1brain26	1.3	JF904540
	F1brain36	1.3	JF904540
	F1kidney03	1.3	JF904626
	F1kidney10	1.3	JF904540
	F1kidney18	1.3	JF904540
	F1kidney21	1.3	JF904540
	F1liver04	1.3	JF904540
	F1liver14	1.3	JF904540
	F1liver22	1.3	JF904540
	F1lung08	1.3	JF904599
	F1lung13	1.3	JF904540
	F1lung21	1.3	JF904605
	F1spleen27	1.3	JF904622
	F1spleen29	1.3	JF904623
	F1spleen34	1.3	JF904540
	F1brain06	1.4	JF904562
	F1brain09	1.4	JF904563
	F1brain16	1.4	JF904567
	F1brain18	1.4	JF904568
	F1brain24	1.4	JF904572
	F1brain27	1.4	JF904574
	F1brain30	1.4	JF904577
	F1brain33	1.4	JF904578
	F1brain35	1.4	JF904579
	F1kidney07	1.4	JF904630
	F1kidney12	1.4	JF904631
	F1kidney17	1.4	JF904632
	F1kidney24	1.4	JF904634
	F1liver01	1.4	JF904580
	F1liver17	1.4	JF904580
	F1liver18	1.4	JF904587
	F1liver20	1.4	JF904589
	F1liver33	1.4	JF904572
	F1lung34	1.4	JF904610
	F1lung36	1.4	JF904572
	F1spleen09	1.4	JF904617
	F1spleen11	1.4	JF904618
	F1spleen18	1.4	JF904620
	F1spleen26	1.4	JF904572
	F1spleen32	1.4	JF904624
	F1spleen33	1.4	JF904625
	F1blood08	1.5	JF904544
	F1brain02	1.5	JF904560
	F1brain04	1.5	JF904560
	F1brain22	1.5	JF904571
	F1brain23	1.5	JF904560
	F1brain25	1.5	JF904573
	F1brain28	1.5	JF904575
	F1kidney36	1.5	JF904638
	F1lung35	1.5	JF904560
	F1spleen23	1.5	JF904560
	F1blood09	1.6	JF904545
	F1blood15	1.6	JF904548
	F1blood18	1.6	JF904548
	F1blood24	1.6	JF904548
	F1blood31	1.6	JF904554
	F1liver11	1.6	JF904584
	F1liver26	1.6	JF904591
	F1liver30	1.6	JF904593
	F1lung07	1.6	JF904598
	F1lung25	1.6	JF904608
	F1lung32	1.6	JF904548
	F1blood04	1.7	JF904541
	F1blood07	1.7	JF904541
	F1blood10	1.7	JF904541
	F1blood14	1.7	JF904541
	F1brain19	1.7	JF904541
	F1brain29	1.7	JF904576
	F1brain34	1.7	JF904541
	F1kidney14	1.7	JF904541
	F1liver34	1.7	JF904541
	F1spleen06	1.7	JF904614
	F1spleen10	1.7	JF904541
	F1spleen31	1.7	JF904614
	F1blood17	1.8	JF904613
	F1blood33	1.8	JF904613
	F1brain08	1.8	JF904613
	F1brain11	1.8	JF904613
	F1brain17	1.8	JF904613
	F1brain32	1.8	JF904613
	F1lung12	1.8	JF904613
	F1lung27	1.8	JF904613
	F1lung33	1.8	JF904613
	F1spleen04	1.8	JF904613
	F1spleen12	1.8	JF904613
	F1spleen20	1.8	JF904613
	F1spleen21	1.8	JF904621
	F1spleen24	1.8	JF904613
	F1spleen30	1.8	JF904613
	F1blood11	1.9	JF904595
	F1brain12	1.9	JF904565
	F1brain20	1.9	JF904569
	F1kidney16	1.9	JF904595
	F1kidney26	1.9	JF904595
	F1kidney32	1.9	JF904595
	F1kidney34	1.9	JF904595
	F1liver25	1.9	JF904595
	F1lung01	1.9	JF904595
	F1lung04	1.9	JF904597
	F1lung09	1.9	JF904600
	F1spleen07	1.9	JF904615
	F1spleen19	1.9	JF904595
	F1blood25	root	JF904557
	F1blood01	ungrouped	JF904539
	F1blood29	ungrouped	JF904539
	F1blood35	ungrouped	JF904539
	F1brain07	ungrouped	JF904611
	F1brain31	ungrouped	JF904539
	F1kidney05	ungrouped	JF904628
	F1kidney06	ungrouped	JF904629
	F1kidney20	ungrouped	JF904628
	F1kidney30	ungrouped	JF904637
	F1liver05	ungrouped	JF904581
	F1liver12	ungrouped	JF904585
	F1liver19	ungrouped	JF904588
	F1lung05	ungrouped	JF904539
	F1lung28	ungrouped	JF904609
	F1spleen01	ungrouped	JF904611
	F1spleen03	ungrouped	JF904539
	F1spleen08	ungrouped	JF904616

## Sheet: subfamily 2
The partial cir cDNAs of subfamily 2 of the cloning study
	cir cDNA	Subgroup	Accession number
	F2blood02	2.1	JF904640
	F2blood14	2.1	JF904719
	F2blood15	2.1	JF904719
	F2blood17	2.1	JF904646
	F2blood19	2.1	JF904719
	F2blood21	2.1	JF904719
	F2blood27	2.1	JF904719
	F2blood33	2.1	JF904719
	F2blood34	2.1	JF904719
	F2blood36	2.1	JF904719
	F2brain06	2.1	JF904719
	F2brain09	2.1	JF904657
	F2brain19	2.1	JF904663
	F2brain21	2.1	JF904719
	F2brain28	2.1	JF904667
	F2brain29	2.1	JF904668
	F2brain33	2.1	JF904670
	F2brain34	2.1	JF904671
	F2brain35	2.1	JF904719
	F2kidney01	2.1	JF904719
	F2kidney02	2.1	JF904720
	F2kidney03	2.1	JF904719
	F2kidney06	2.1	JF904719
	F2kidney11	2.1	JF904719
	F2kidney12	2.1	JF904719
	F2kidney16	2.1	JF904723
	F2kidney19	2.1	JF904719
	F2kidney20	2.1	JF904719
	F2kidney21	2.1	JF904719
	F2kidney22	2.1	JF904724
	F2kidney34	2.1	JF904719
	F2kidney36	2.1	JF904719
	F2liver02	2.1	JF904719
	F2liver04	2.1	JF904673
	F2liver10	2.1	JF904677
	F2liver12	2.1	JF904719
	F2liver13	2.1	JF904719
	F2liver19	2.1	JF904719
	F2liver26	2.1	JF904719
	F2liver30	2.1	JF904682
	F2liver34	2.1	JF904719
	F2lung02	2.1	JF904719
	F2lung07	2.1	JF904719
	F2lung08	2.1	JF904719
	F2lung09	2.1	JF904719
	F2lung12	2.1	JF904719
	F2lung13	2.1	JF904689
	F2lung16	2.1	JF904691
	F2lung17	2.1	JF904719
	F2lung28	2.1	JF904719
	F2lung35	2.1	JF904719
	F2lung36	2.1	JF904699
	F2spleen03	2.1	JF904702
	F2spleen08	2.1	JF904705
	F2spleen16	2.1	JF904719
	F2spleen29	2.1	JF904716
	F2spleen34	2.1	JF904719
	F2spleen35	2.1	JF904719
	F2brain03	2.2	JF904654
	F2brain08	2.2	JF904703
	F2brain26	2.2	JF904703
	F2kidney04	2.2	JF904703
	F2kidney15	2.2	JF904703
	F2kidney27	2.2	JF904726
	F2kidney33	2.2	JF904703
	F2liver03	2.2	JF904703
	F2liver23	2.2	JF904703
	F2lung24	2.2	JF904693
	F2spleen04	2.2	JF904703
	F2spleen19	2.2	JF904710
	F2blood32	2.3	JF904652
	F2brain22	2.3	JF904684
	F2kidney10	2.3	JF904684
	F2kidney18	2.3	JF904684
	F2kidney24	2.3	JF904725
	F2kidney25	2.3	JF904690
	F2kidney32	2.3	JF904684
	F2liver05	2.3	JF904674
	F2liver07	2.3	JF904684
	F2liver24	2.3	JF904684
	F2liver25	2.3	JF904684
	F2liver27	2.3	JF904684
	F2lung01	2.3	JF904684
	F2lung03	2.3	JF904685
	F2lung15	2.3	JF904690
	F2lung19	2.3	JF904684
	F2lung30	2.3	JF904697
	F2lung31	2.3	JF904690
	F2spleen14	2.3	JF904709
	F2spleen20	2.3	JF904711
	F2spleen24	2.3	JF904690
	F2blood22	2.4	JF904700
	F2blood30	2.4	JF904651
	F2brain07	2.4	JF904700
	F2brain11	2.4	JF904700
	F2brain17	2.4	JF904700
	F2brain31	2.4	JF904700
	F2kidney23	2.4	JF904687
	F2kidney35	2.4	JF904728
	F2liver17	2.4	JF904687
	F2liver21	2.4	JF904681
	F2lung06	2.4	JF904687
	F2lung26	2.4	JF904694
	F2spleen01	2.4	JF904700
	F2spleen21	2.4	JF904687
	F2blood01	2.5	JF904639
	F2blood06	2.5	JF904639
	F2blood07	2.5	JF904639
	F2blood08	2.5	JF904639
	F2blood10	2.5	JF904639
	F2blood11	2.5	JF904639
	F2blood12	2.5	JF904644
	F2blood13	2.5	JF904645
	F2blood18	2.5	JF904647
	F2blood23	2.5	JF904648
	F2blood24	2.5	JF904649
	F2blood25	2.5	JF904650
	F2blood28	2.5	JF904639
	F2blood29	2.5	JF904639
	F2blood31	2.5	JF904639
	F2blood35	2.5	JF904639
	F2brain01	2.5	JF904639
	F2brain05	2.5	JF904656
	F2brain15	2.5	JF904639
	F2brain24	2.5	JF904665
	F2kidney05	2.5	JF904639
	F2kidney08	2.5	JF904639
	F2kidney09	2.5	JF904639
	F2kidney17	2.5	JF904639
	F2kidney28	2.5	JF904639
	F2liver08	2.5	JF904675
	F2liver14	2.5	JF904639
	F2liver18	2.5	JF904639
	F2liver20	2.5	JF904639
	F2liver32	2.5	JF904639
	F2liver33	2.5	JF904639
	F2liver35	2.5	JF904639
	F2lung04	2.5	JF904639
	F2lung10	2.5	JF904639
	F2lung14	2.5	JF904639
	F2lung18	2.5	JF904639
	F2lung21	2.5	JF904639
	F2lung23	2.5	JF904639
	F2lung25	2.5	JF904639
	F2lung29	2.5	JF904696
	F2lung32	2.5	JF904639
	F2spleen05	2.5	JF904704
	F2spleen06	2.5	JF904639
	F2spleen09	2.5	JF904639
	F2spleen10	2.5	JF904706
	F2spleen11	2.5	JF904707
	F2spleen12	2.5	JF904639
	F2spleen22	2.5	JF904639
	F2spleen23	2.5	JF904712
	F2spleen26	2.5	JF904713
	F2spleen27	2.5	JF904714
	F2spleen28	2.5	JF904715
	F2spleen36	2.5	JF904639
	F2blood04	2.6	JF904642
	F2blood09	2.6	JF904701
	F2blood26	2.6	JF904701
	F2kidney13	2.6	JF904701
	F2kidney26	2.6	JF904701
	F2liver06	2.6	JF904701
	F2liver09	2.6	JF904676
	F2liver11	2.6	JF904678
	F2liver15	2.6	JF904679
	F2liver28	2.6	JF904701
	F2liver29	2.6	JF904701
	F2liver36	2.6	JF904678
	F2lung11	2.6	JF904688
	F2lung33	2.6	JF904701
	F2spleen02	2.6	JF904701
	F2spleen13	2.6	JF904708
	F2spleen18	2.6	JF904701
	F2spleen25	2.6	JF904701
	F2spleen31	2.6	JF904717
	F2spleen32	2.6	JF904717
	F2blood16	2.7	JF904653
	F2blood20	2.7	JF904653
	F2brain02	2.7	JF904653
	F2brain04	2.7	JF904655
	F2brain10	2.7	JF904658
	F2brain13	2.7	JF904686
	F2brain16	2.7	JF904661
	F2brain20	2.7	JF904664
	F2brain23	2.7	JF904672
	F2brain25	2.7	JF904666
	F2brain27	2.7	JF904672
	F2brain30	2.7	JF904686
	F2brain32	2.7	JF904669
	F2brain36	2.7	JF904686
	F2kidney14	2.7	JF904722
	F2kidney30	2.7	JF904653
	F2kidney31	2.7	JF904653
	F2liver01	2.7	JF904672
	F2liver22	2.7	JF904653
	F2liver31	2.7	JF904683
	F2lung05	2.7	JF904686
	F2lung22	2.7	JF904672
	F2lung27	2.7	JF904695
	F2spleen07	2.7	JF904672
	F2spleen17	2.7	JF904686
	F2spleen30	2.7	JF904653
	F2blood03	ungrouped	JF904641
	F2blood05	ungrouped	JF904643
	F2brain12	ungrouped	JF904659
	F2brain14	ungrouped	JF904660
	F2brain18	ungrouped	JF904662
	F2kidney07	ungrouped	JF904721
	F2kidney29	ungrouped	JF904727
	F2liver16	ungrouped	JF904680
	F2lung20	ungrouped	JF904692
	F2lung34	ungrouped	JF904698
	F2spleen15	ungrouped	JF904641
	F2spleen33	ungrouped	JF904718
