# Supplementary material for: Characterization and tissue-specific expression patterns of the Plasmodium chabaudi cir multigene family
Source: Malar J. 2011 Sep 19;10:272. doi: 10.1186/1475-2875-10-272 (PMC3189184; doi:10.1186/1475-2875-10-272)
Supplement: Additional file 7 — Newick format of the phylogenetic tree of cir subfamily 1. This text file contains the phylogenetic maximum likelihood tree of the deduced proteins from 216 cDNAs of cir subfamily 1 in Newick format. The individual names for each sequence are indicated. [file 1475-2875-10-272-S7.TXT]

(((((((((((((((((((((((((((((((((F1blood36:0.005245,F1kidney8:0.000000)0.000000:0.000000,F1liver15:0.000000)0.000000:0.000000,((F1liver9:0.005248,F1lung16:0.000000)0.000000:0.000000,F1blood22:0.000000)0.000000:0.000000)0.000000:0.000000,F1liver6:0.000000)0.000000:0.000000,(((F1blood19:0.005251,F1kidney15:0.000000)0.000000:0.000000,F1kidney33:0.000000)0.000000:0.000000,F1liver29:0.000000)0.000000:0.000000)0.000000:0.000000,(((F1blood13:0.005255,F1kidney35:0.000000)0.000000:0.000000,F1kidney9:0.000000)0.000000:0.000000,F1liver31:0.000000)0.000000:0.000000)0.000000:0.000000,(F1liver3:0.000000,(((((F1blood32:0.015871,F1lung29:0.000000)0.000000:0.000000,F1kidney29:0.000000)0.000000:0.000000,F1kidney31:0.000000)0.000000:0.000000,F1lung6:0.000000)0.000000:0.000000,((((((((F1kidney27:0.005258,F1blood34:0.000000)0.000000:0.000000,F1lung19:0.000000)0.000000:0.000000,F1liver10:0.000000)0.000000:0.000000,((((F1blood12:0.005279,F1blood23:0.000000)0.000000:0.000000,F1lung3:0.000000)0.000000:0.000000,F1spleen25:0.000000)0.000000:0.000000,F1liver21:0.000000)0.000000:0.000000)0.000000:0.000000,(((((((((F1liver16:0.000000,F1liver8:0.000000)0.985000:0.033092,F1liver7:0.000000)0.845000:0.005246,F1lung30:0.000000)0.000000:0.000000,F1blood16:0.000000)0.000000:0.000000,F1spleen16:0.000000)0.000000:0.000000,F1liver27:0.000000)0.000000:0.000000,(F1lung14:0.000000,(F1lung11:0.000000,(F1lung10:0.000000,F1blood3:0.000000)0.000000:0.000000)0.000000:0.000000)0.000000:0.000000)0.000000:0.000000,((((F1lung22:0.005269,F1lung31:0.000000)0.000000:0.000000,F1lung24:0.000000)0.000000:0.000000,F1spleen17:0.000000)0.000000:0.000000,F1liver2:0.000000)0.000000:0.000000)0.000000:0.000000,((((F1kidney4:0.005266,F1blood26:0.000000)0.000000:0.000000,F1spleen2:0.000000)0.000000:0.000000,F1spleen22:0.000000)0.000000:0.000000,F1liver23:0.000000)0.000000:0.000000)0.000000:0.000000)0.000000:0.000000,(((F1liver19:0.005270,F1kidney22:0.000000)0.000000:0.000000,F1blood28:0.000000)0.000000:0.000000,F1spleen28:0.000000)0.000000:0.000000)0.000000:0.000000,((((F1lung15:0.000000,F1lung20:0.000000)0.000000:0.000000,(F1kidney2:0.015909,F1lung26:0.000000)0.000000:0.000000)0.000000:0.000000,F1spleen14:0.000000)0.000000:0.000000,F1spleen35:0.000000)0.000000:0.000000)0.000000:0.000000,(((F1lung17:0.005258,F1blood27:0.000000)0.000000:0.000000,F1blood21:0.000000)0.000000:0.000000,F1liver36:0.000000)0.000000:0.000000)0.000000:0.000000)0.000000:0.000000)0.000000:0.000000)0.000000:0.000000,F1liver32:0.000000)0.000000:0.000000,F1spleen13:0.000000)0.000000:0.000000,F1kidney11:0.000000)0.000000:0.000000,(F1lung18:0.000000,F1blood6:0.089984)0.774000:0.005241)0.466000:0.000000,F1liver13:0.005271)1.000000:0.394582,(((((((((((((F1brain21:0.005338,F1blood5:0.005351)0.533000:0.000000,((F1liver35:0.010730,F1liver28:0.005349)0.536000:0.000000,((F1lung2:0.010719,F1brain13:0.005360)0.000000:0.000000,F1liver24:0.000000)0.000000:0.000000)0.000000:0.000000)0.000000:0.000000,F1spleen36:0.000000)0.000000:0.000000,F1kidney23:0.000000)0.000000:0.000000,F1kidney1:0.000000)0.000000:0.000000,F1spleen15:0.000000)0.000000:0.000000,F1kidney25:0.000000)0.000000:0.000000,F1brain1:0.000000)0.000000:0.000000,F1spleen5:0.000000)0.000000:0.000000,F1kidney28:0.000000)0.000000:0.000000,F1kidney13:0.000000)0.000000:0.000000,F1lung23:0.000000)0.000000:0.000000,F1kidney19:0.000000)0.999000:0.208075)0.701000:0.066904,(((((((((((((((((F1liver4:0.000000,F1spleen34:0.000000)0.000000:0.000000,(((F1blood30:0.005507,F1spleen29:0.005506)0.000000:0.000000,(F1brain5:0.005514,(F1lung8:0.000000,F1kidney3:0.000000)0.847000:0.005540)0.000000:0.000000)0.000000:0.000000,F1spleen27:0.000000)0.000000:0.000000)0.000000:0.000000,F1liver14:0.000000)0.000000:0.000000,F1liver22:0.000000)0.000000:0.000000,F1lung13:0.000000)0.000000:0.000000,F1lung21:0.000000)0.000000:0.000000,F1kidney10:0.000000)0.000000:0.000000,F1kidney21:0.000000)0.000000:0.000000,F1brain36:0.000000)0.000000:0.000000,F1kidney18:0.000000)0.000000:0.000000,F1brain3:0.000000)0.000000:0.000000,F1brain26:0.000000)0.000000:0.000000,F1blood2:0.000000)0.000000:0.000000,F1brain14:0.000000)0.000000:0.000000,F1brain15:0.000000)0.000000:0.000000,F1blood20:0.005553)0.000000:0.000000,F1brain10:0.005527)0.999000:0.161595)0.614000:0.024728,((F1brain30:0.005221,((((((((F1brain33:0.000000,((F1kidney7:0.005195,F1brain6:0.005187)0.580000:0.000000,((F1brain35:0.005195,F1spleen11:0.005203)0.000000:0.000000,(F1spleen32:0.005204,F1liver18:0.005208)0.510000:0.000000)0.000000:0.000000)0.000000:0.000000)0.000000:0.000000,F1brain27:0.000000)0.000000:0.000000,F1kidney24:0.000000)0.000000:0.000000,F1spleen26:0.000000)0.000000:0.000000,F1liver33:0.000000)0.000000:0.000000,F1liver20:0.000000)0.000000:0.000000,F1lung36:0.000000)0.000000:0.000000,F1brain24:0.000000)0.000000:0.000000)1.000000:0.256089,((F1kidney12:0.010543,(F1spleen9:0.000000,F1kidney17:0.005267)0.000000:0.000001)0.999000:0.178446,((F1spleen18:0.111257,(F1spleen33:0.005338,((F1lung34:0.000000,(F1brain16:0.005344,(F1liver17:0.000000,F1liver1:0.000000)0.850000:0.005340)0.000000:0.000000)0.005000:0.000000,F1brain18:0.005344)0.000000:0.000001)0.982000:0.117041)0.997000:0.121856,F1brain9:0.269798)0.482000:0.044030)0.037000:0.078102)0.943000:0.088991)0.484000:0.046768,((((((((((F1liver5:0.005227,F1brain31:0.000000)0.000000:0.000000,F1blood1:0.000000)0.000000:0.000000,F1blood35:0.000000)0.000000:0.000000,F1blood29:0.000000)0.000000:0.000000,F1spleen3:0.000000)0.000000:0.000000,F1lung5:0.000000)0.984000:0.102322,(((F1liver12:0.000000,F1spleen1:0.000000)0.000000:0.000000,F1brain7:0.000000)0.000000:0.000000,F1lung28:0.000000)0.962000:0.067800)0.995000:0.172486,(F1blood8:0.005323,((((((((F1brain25:0.005339,F1spleen23:0.000000)0.000000:0.000000,F1brain22:0.000000)0.000000:0.000000,F1kidney36:0.000000)0.000000:0.000000,F1brain28:0.000000)0.000000:0.000000,F1brain4:0.000000)0.000000:0.000000,F1lung35:0.000000)0.000000:0.000000,F1brain2:0.000000)0.000000:0.000000,F1brain23:0.000000)0.000000:0.000000)1.000000:0.225104)0.777000:0.054250,(F1liver30:0.005947,((((((((F1lung7:0.000000,F1blood31:0.000000)0.838000:0.005958,F1lung25:0.005938)0.000000:0.000000,F1lung32:0.000000)0.000000:0.000000,F1blood9:0.005930)0.000000:0.000000,F1blood18:0.000000)0.000000:0.000000,F1blood15:0.000000)0.000000:0.000000,F1blood24:0.000000)0.000000:0.000000,(F1liver11:0.005925,F1liver26:0.005939)0.001000:0.000000)0.000000:0.000000)1.000000:0.245839)0.907000:0.070392,((F1kidney6:0.005389,((F1kidney5:0.000000,F1kidney30:0.000000)0.000000:0.000000,F1kidney20:0.000000)0.523000:0.000000)0.976000:0.093796,(((((((((((F1spleen31:0.000000,F1liver34:0.000000)0.000000:0.000000,F1brain29:0.005220)0.000000:0.000000,F1spleen10:0.000000)0.000000:0.000000,F1spleen6:0.000000)0.000000:0.000000,F1blood7:0.000000)0.000000:0.000000,F1blood14:0.000000)0.000000:0.000000,F1brain34:0.000000)0.000000:0.000000,F1blood4:0.000000)0.000000:0.000000,F1brain19:0.000000)0.000000:0.000000,F1blood10:0.000000)0.000000:0.000000,F1kidney14:0.000000)1.000000:0.179793)0.768000:0.044746)0.999000:0.266937)0.915000:0.183035,F1blood25:0.908525)0.998000:0.334759,((F1lung9:0.005343,(F1spleen7:0.005347,((((((((F1blood11:0.000000,F1lung1:0.000000)0.000000:0.000000,F1kidney16:0.000000)0.000000:0.000000,F1lung4:0.005365)0.000000:0.000000,F1kidney32:0.000000)0.000000:0.000000,F1liver25:0.000000)0.000000:0.000000,F1spleen19:0.000000)0.000000:0.000000,F1kidney26:0.000000)0.000000:0.000000,F1kidney34:0.000000)0.000000:0.000000)0.000000:0.000000)0.730000:0.004250,(F1brain20:0.005419,F1brain12:0.000000)0.942000:0.023271)0.913000:0.067648)0.962000:0.078135,F1spleen8:0.000000)0.823000:0.005374,F1lung27:0.000000)0.000000:0.000000,F1brain8:0.000000)0.000000:0.000000,F1brain32:0.000000)0.000000:0.000000,F1brain17:0.000000)0.000000:0.000000,F1brain11:0.000000)0.000000:0.000000,F1blood17:0.000000)0.000000:0.000000,F1blood33:0.000000)0.000000:0.000000,F1lung12:0.000000)0.000000:0.000000,F1spleen4:0.000000)0.000000:0.000000,F1spleen12:0.000000)0.000000:0.000000,F1spleen20:0.000000)0.000000:0.000000,F1lung33:0.000000)0.000000:0.000000,F1spleen21:0.000000)0.000000:0.000000,F1spleen30:0.000000,F1spleen24:0.000000);
