# Supplementary material for: Characterization and tissue-specific expression patterns of the Plasmodium chabaudi cir multigene family
Source: Malar J. 2011 Sep 19;10:272. doi: 10.1186/1475-2875-10-272 (PMC3189184; doi:10.1186/1475-2875-10-272)
Supplement: Additional file 8 — Newick format of the phylogenetic tree of cir subfamily 2. This text file contains the phylogenetic maximum likelihood tree of the deduced proteins from 216 cDNAs of cir subfamily 2 in Newick format. The individual names for each sequence are indicated. [file 1475-2875-10-272-S8.TXT]

(((((((((((((((((((((((((((((((((((((((((((((F2kidney2:0.005380,F2spleen35:0.000000)0.000000:0.000000,F2blood19:0.000000)0.000000:0.000000,F2liver2:0.000000)0.000000:0.000000,F2lung7:0.000000)0.000000:0.000000,((((F2brain19:0.005372,F2spleen16:0.000000)0.000000:0.000000,F2kidney12:0.000000)0.000000:0.000000,F2blood27:0.000000)0.000000:0.000000,F2lung17:0.000000)0.000000:0.000000)0.000000:0.000000,(((((F2blood15:0.000000,F2blood33:0.000000)0.000000:0.000000,F2lung13:0.010750)0.000000:0.000000,F2kidney34:0.000000)0.000000:0.000000,F2kidney1:0.000000)0.000000:0.000000,(((((F2kidney16:0.005367,F2liver19:0.000000)0.000000:0.000000,F2kidney21:0.000000)0.000000:0.000000,F2brain9:0.000000)0.000000:0.000000,((F2liver30:0.005359,F2liver26:0.000000)0.000000:0.000000,F2brain35:0.000000)0.000000:0.000000)0.000000:0.000000,F2brain6:0.000000)0.000000:0.000000)0.000000:0.000000)0.000000:0.000000,((((F2lung16:0.005369,F2kidney6:0.000000)0.000000:0.000000,F2liver34:0.000000)0.000000:0.000000,F2blood36:0.000000)0.000000:0.000000,F2lung12:0.000000)0.000000:0.000000)0.000000:0.000000,((((F2liver4:0.005393,F2brain21:0.000000)0.000000:0.000000,F2blood34:0.000000)0.000000:0.000000,F2kidney36:0.000000)0.000000:0.000000,F2kidney19:0.000000)0.000000:0.000000)0.000000:0.000000,((((F2blood17:0.005370,F2liver12:0.000000)0.000000:0.000000,F2brain28:0.000000)0.000000:0.000000,F2lung28:0.000000)0.000000:0.000000,F2lung2:0.000000)0.000000:0.000000)0.000000:0.000000,((((F2liver10:0.005375,F2spleen29:0.000000)0.000000:0.000000,F2kidney11:0.000000)0.000000:0.000000,F2kidney20:0.000000)0.000000:0.000000,F2lung35:0.000000)0.000000:0.000000)0.000000:0.000000,((((F2brain34:0.005369,F2liver13:0.000000)0.000000:0.000000,F2blood2:0.000000)0.000000:0.000000,F2blood21:0.000000)0.000000:0.000000,F2lung9:0.000000)0.000000:0.000000)0.000000:0.000000,F2blood14:0.000000)0.000000:0.000000,F2lung8:0.000000)0.000000:0.000000,F2kidney3:0.000000)0.000000:0.000000,F2spleen3:0.000000)0.000000:0.000000,F2spleen34:0.000000)0.000000:0.000000,(F2kidney22:0.010752,F2brain33:0.005372)0.457000:0.000000)0.001000:0.000000,(F2spleen8:0.196587,F2brain29:0.000000)0.820000:0.005338)0.000000:0.000000,F2lung36:0.005394)0.933000:0.088646,(F2kidney4:0.000001,((F2lung24:0.006188,(F2kidney15:0.409773,F2brain26:0.000000)1.000000:0.069265)0.778000:0.004737,(F2kidney27:0.005441,((((((F2brain3:0.010885,F2spleen19:0.005444)0.000000:0.000000,F2brain8:0.000000)0.000000:0.000000,F2spleen4:0.000000)0.000000:0.000000,F2liver23:0.000000)0.000000:0.000000,F2liver3:0.000000)0.000000:0.000000,F2kidney33:0.000000)0.000000:0.000000)0.000000:0.000000)0.839000:0.005414)0.999000:0.175413)0.986000:0.170558,(((F2kidney24:0.005415,F2spleen20:0.005427)0.000000:0.000001,(((((((F2spleen14:0.010884,F2lung30:0.005417)0.000000:0.000000,F2lung3:0.000000)0.000000:0.000000,F2spleen24:0.000000)0.000000:0.000000,F2kidney25:0.000000)0.000000:0.000000,F2lung15:0.000000)0.000000:0.000000,F2lung31:0.000000)0.000000:0.000000,F2blood32:0.005428)0.002000:0.000000)0.608000:0.006655,((((((((((F2liver27:0.000000,F2liver25:0.000000)0.000000:0.000000,F2liver24:0.000000)0.000000:0.000000,F2kidney10:0.000000)0.000000:0.000000,F2liver7:0.000000)0.000000:0.000000,F2liver5:0.000000)0.000000:0.000000,F2lung1:0.000000)0.000000:0.000000,F2brain22:0.000000)0.000000:0.000000,F2lung19:0.000000)0.000000:0.000000,F2kidney32:0.000000)0.000000:0.000000,F2kidney18:0.000000)0.987000:0.085779)1.000000:0.414835)0.971000:0.139762,(F2lung34:0.375761,(F2liver16:0.005513,(F2spleen15:0.000000,F2blood3:0.000000)0.000000:0.000000)1.000000:0.393869)0.917000:0.119607)0.916000:0.110603,(((F2kidney35:0.078243,F2blood30:0.109192)0.985000:0.119102,((F2lung26:0.006314,(F2liver21:0.006342,(((F2spleen21:0.000000,F2liver17:0.000000)0.000000:0.000000,F2kidney23:0.000000)0.000000:0.000000,F2lung6:0.000000)0.000000:0.000000)0.000000:0.000000)0.904000:0.012763,((F2spleen1:0.000000,F2brain11:0.000000)0.000000:0.000000,((F2brain17:0.000000,F2brain31:0.000000)0.000000:0.000000,(F2brain7:0.000000,F2blood22:0.000000)0.000000:0.000000)0.000000:0.000000)0.000000:0.000000)0.990000:0.140999)0.998000:0.218411,(F2brain5:0.005287,((((((((((((((((F2liver8:0.000000,F2liver14:0.000000)0.000000:0.000000,((((((((((((((((((((((((((F2spleen5:0.005299,((F2brain24:0.005277,F2spleen28:0.005275)0.473000:0.000000,((F2spleen26:0.005289,F2blood24:0.005280)0.436000:0.000000,((F2blood18:0.005286,F2blood25:0.005289)0.456000:0.000000,((F2spleen27:0.005287,F2spleen23:0.005290)0.476000:0.000000,(F2blood13:0.010632,F2blood23:0.005290)0.000000:0.000000)0.000000:0.000000)0.000000:0.000000)0.000000:0.000000)0.000000:0.000000)0.000000:0.000000,F2spleen36:0.000000)0.000000:0.000000,F2blood1:0.000000)0.000000:0.000000,F2kidney5:0.000000)0.000000:0.000000,F2spleen22:0.000000)0.000000:0.000000,F2spleen12:0.000000)0.000000:0.000000,F2spleen11:0.000000)0.000000:0.000000,F2blood10:0.000000)0.000000:0.000000,F2blood11:0.000000)0.000000:0.000000,F2blood35:0.000000)0.000000:0.000000,F2blood12:0.000000)0.000000:0.000000,F2blood28:0.000000)0.000000:0.000000,F2spleen10:0.000000)0.000000:0.000000,F2kidney8:0.000000)0.000000:0.000000,F2blood29:0.000000)0.000000:0.000000,F2kidney9:0.000000)0.000000:0.000000,F2spleen9:0.000000)0.000000:0.000000,F2spleen6:0.000000)0.000000:0.000000,F2liver35:0.000000)0.000000:0.000000,F2liver33:0.000000)0.000000:0.000000,F2liver32:0.000000)0.000000:0.000000,F2blood6:0.000000)0.000000:0.000000,F2blood7:0.000000)0.000000:0.000000,F2blood31:0.000000)0.000000:0.000000,F2liver20:0.000000)0.000000:0.000000,F2liver18:0.000000)0.000000:0.000000)0.000000:0.000000,F2blood8:0.000000)0.000000:0.000000,F2lung32:0.000000)0.000000:0.000000,F2lung25:0.000000)0.000000:0.000000,F2lung10:0.000000)0.000000:0.000000,F2lung18:0.000000)0.000000:0.000000,F2brain15:0.000000)0.000000:0.000000,F2kidney28:0.000000)0.000000:0.000000,F2lung4:0.000000)0.000000:0.000000,F2kidney17:0.000000)0.000000:0.000000,F2lung21:0.000000)0.000000:0.000000,F2lung23:0.000000)0.000000:0.000000,F2lung29:0.000000)0.000000:0.000000,F2lung14:0.000000)0.000000:0.000000,F2brain1:0.000000)0.000000:0.000000)1.000000:0.241388)0.911000:0.087529)0.861000:0.092098,(F2spleen33:0.453332,(F2blood5:0.243316,(F2brain14:0.000000,F2kidney7:0.000000)0.990000:0.164329)1.000000:0.330993)0.710000:0.051389)0.855000:0.080583,(F2brain18:0.420463,(F2brain12:0.120482,F2kidney29:0.261931)0.997000:0.303065)0.975000:0.235012)0.997000:0.363142,(((F2brain10:0.010751,(((((((F2liver31:0.005369,F2brain20:0.005359)0.000000:0.000000,F2brain36:0.000000)0.000000:0.000000,F2spleen17:0.000000)0.000000:0.000000,F2brain13:0.000000)0.000000:0.000000,F2lung5:0.000000)0.000000:0.000000,F2brain30:0.000000)0.000000:0.000000,F2kidney14:0.000000)0.000000:0.000000)0.836000:0.005355,F2brain16:0.000000)0.996000:0.319473,((((((F2spleen7:0.000000,F2liver1:0.000000)0.000000:0.000000,F2brain27:0.000000)0.000000:0.000000,F2lung27:0.000000)0.000000:0.000000,F2brain23:0.000000)0.000000:0.000000,F2lung22:0.000000)0.995000:0.151558,(F2brain25:0.005582,((F2spleen30:0.000000,(F2liver22:0.000000,F2brain4:0.000000)0.000000:0.000000)0.000000:0.000000,((F2brain2:0.000000,F2brain32:0.000000)0.000000:0.000000,((F2kidney31:0.000000,F2kidney30:0.000000)0.000000:0.000000,(F2blood16:0.000000,F2blood20:0.000000)0.000000:0.000000)0.000000:0.000000)0.000000:0.000000)0.000000:0.000000)0.993000:0.129314)0.995000:0.260345)0.935000:0.168398)1.000000:0.527359,F2lung20:0.109654)0.949000:0.119681,F2spleen13:0.229291)0.000000:0.000000,F2liver9:0.006763)0.000000:0.000000,F2blood9:0.000000)0.000000:0.000000,F2spleen2:0.000000)0.000000:0.000000,F2liver29:0.000000)0.000000:0.000000,F2liver28:0.000000)0.000000:0.000000,F2liver6:0.000000)0.000000:0.000000,F2kidney26:0.000000)0.000000:0.000000,F2lung33:0.000000)0.000000:0.000000,F2spleen18:0.000000)0.000000:0.000000,F2spleen25:0.000000)0.000000:0.000000,F2kidney13:0.000000)0.000000:0.000000,F2spleen31:0.000000)0.000000:0.000000,F2blood4:0.000000)0.000000:0.000000,F2spleen32:0.000000)0.000000:0.000000,F2blood26:0.000000)0.000000:0.000000,(F2liver15:0.006788,F2lung11:0.006785)0.000000:0.000000)0.914000:0.006836,F2liver36:0.000000,F2liver11:0.000000);
