# Supplementary material for: Characterization and tissue-specific expression patterns of the Plasmodium chabaudi cir multigene family
Source: Malar J. 2011 Sep 19;10:272. doi: 10.1186/1475-2875-10-272 (PMC3189184; doi:10.1186/1475-2875-10-272)
Supplement: Additional file 9 — In silico restriction of the amplified cir cDNAs of the cloning study. The fragment sizes of the restricted cDNAs sequences of the cloning study, in silico digested with AluI and XapI, were shown in this Excel file. In the first table sheet the restriction fragments of the cir cDNAs of subfamily 1 were listed, in the second table sheet of subfamily 2, respectively. The tissue origins of sequences are highlighted by colours: Blood (red), liver (purple), spleen (blue), kidney (yellow) and brain (cyan). The cir cDNA sequences are sorted according the subgroups. [file 1475-2875-10-272-S9.XLS]

## Sheet: subfamily 1
In silico restriction digest of the transcribed cir repertoire of subfamily 1
cir cDNA	Subgroup	Restriction fragments in bp - AluI digest			Restriction fragments in bp - XapI digest
F1blood03	1.1	340	167	55	234	190	116	22
F1blood06	1.1	343	167	55	243	193	116	22
F1blood12	1.1	343	167	55	234	193	116	22
F1blood13	1.1	343	167	55	234	193	116	22
F1blood16	1.1	343	167	55	234	193	116	22
F1blood19	1.1	343	167	55	234	193	116	22
F1blood21	1.1	343	167	55	234	193	116	22
F1blood22	1.1	343	167	55	234	193	116	22
F1blood23	1.1	343	167	55	234	193	116	22
F1blood26	1.1	343	167	55	234	193	116	22
F1blood27	1.1	343	167	55	234	193	116	22
F1blood28	1.1	343	167	55	234	193	116	22
F1blood32	1.1	343	167	55	234	193	116	22
F1blood34	1.1	343	167	55	234	215	116
F1blood36	1.1	343	167	55	234	193	116	22
F1kidney02	1.1	343	167	55	234	193	116	22
F1kidney04	1.1	343	167	55	234	193	116	22
F1kidney08	1.1	343	167	55	234	193	116	22
F1kidney09	1.1	343	167	55	234	193	116	22
F1kidney11	1.1	343	167	55	234	193	116	22
F1kidney15	1.1	343	167	55	234	193	116	22
F1kidney22	1.1	343	167	55	234	193	116	22
F1kidney27	1.1	343	167	55	234	193	116	22
F1kidney29	1.1	343	167	55	234	193	116	22
F1kidney31	1.1	343	167	55	234	193	116	22
F1kidney33	1.1	343	167	55	234	193	116	22
F1kidney35	1.1	343	167	55	234	193	116	22
F1liver02	1.1	343	167	55	234	193	116	22
F1liver03	1.1	343	167	55	234	193	116	22
F1liver06	1.1	343	167	55	234	193	116	22
F1liver07	1.1	343	167	55	234	193	116	22
F1liver08	1.1	340	167	55	234	190	116	22
F1liver09	1.1	343	167	55	234	193	116	22
F1liver10	1.1	343	167	55	234	193	116	22
F1liver13	1.1	343	167	55	234	193	116	22
F1liver15	1.1	343	167	55	234	193	116	22
F1liver16	1.1	340	167	55	234	190	116	22
F1liver21	1.1	343	167	55	234	193	116	22
F1liver23	1.1	343	167	55	234	193	116	22
F1liver27	1.1	343	167	55	234	193	116	22
F1liver31	1.1	343	167	55	234	193	116	22
F1liver32	1.1	343	167	55	234	193	116	22
F1liver36	1.1	343	167	55	234	193	116	22
F1lung03	1.1	343	167	55	234	193	116	22
F1lung06	1.1	343	167	55	243	193	116	22
F1lung10	1.1	343	167	55	234	193	116	22
F1lung11	1.1	343	167	55	234	193	116	22
F1lung14	1.1	343	167	55	234	193	116	22
F1lung15	1.1	343	167	55	234	193	116	22
F1lung16	1.1	343	167	55	234	193	116	22
F1lung17	1.1	343	167	55	234	193	116	22
F1lung18	1.1	343	167	55	234	193	116	22
F1lung19	1.1	343	167	55	234	193	116	22
F1lung20	1.1	343	167	55	234	193	116	22
F1lung22	1.1	343	167	55	234	193	116	22
F1lung24	1.1	343	167	55	234	193	116	22
F1lung26	1.1	343	167	55	234	193	116	22
F1lung30	1.1	343	167	55	234	193	116	22
F1lung31	1.1	343	167	55	234	193	116	22
F1spleen02	1.1	343	167	55	234	193	116	22
F1spleen13	1.1	343	167	55	234	193	116	22
F1spleen14	1.1	343	167	55	234	193	116	22
F1spleen16	1.1	343	167	55	234	193	116	22
F1spleen17	1.1	343	167	55	234	193	116	22
F1spleen22	1.1	343	167	55	234	193	116	22
F1spleen25	1.1	343	167	55	234	193	116	22
F1spleen28	1.1	343	167	55	234	193	116	22
F1spleen35	1.1	343	167	55	234	193	116	22
F1blood05	1.2	-			309	149	71	22	11
F1brain01	1.2	-			309	149	71	22	11
F1brain13	1.2	-			309	149	71	22	11
F1brain21	1.2	-			309	149	71	22	11
F1kidney01	1.2	-			309	149	71	22	11
F1kidney13	1.2	-			309	149	71	22	11
F1kidney19	1.2	-			309	149	71	22	11
F1kidney23	1.2	-			309	149	71	22	11
F1kidney25	1.2	-			309	149	71	22	11
F1kidney28	1.2	-			309	149	71	22	11
F1liver24	1.2	-			309	149	71	22	11
F1liver28	1.2	-			309	149	71	22	11
F1liver35	1.2	-			309	149	71	22	11
F1lung02	1.2	-			309	149	45	26	22	11
F1lung23	1.2	-			309	149	71	22	11
F1spleen05	1.2	-			309	149	71	22	11
F1spleen15	1.2	-			309	149	71	22	11
F1spleen36	1.2	-			309	149	71	22	11
F1blood02	1.3	-			193	148	85	77	31	22
F1blood20	1.3	-			193	148	85	77	31	22
F1blood30	1.3	-			193	148	85	77	31	22
F1brain03	1.3	-			193	148	85	77	31	22
F1brain05	1.3	-			193	148	85	77	31	22
F1brain10	1.3	-			193	148	85	77	31	22
F1brain14	1.3	-			193	148	85	77	31	22
F1brain15	1.3	-			193	148	85	77	31	22
F1brain26	1.3	-			193	148	85	77	31	22
F1brain36	1.3	-			193	148	85	77	31	22
F1kidney03	1.3	-			193	148	85	77	31	22
F1kidney10	1.3	-			193	148	85	77	31	22
F1kidney18	1.3	-			193	148	85	77	31	22
F1kidney21	1.3	-			193	148	85	77	31	22
F1liver04	1.3	-			193	148	85	77	31	22
F1liver14	1.3	-			193	148	85	77	31	22
F1liver22	1.3	-			193	148	85	77	31	22
F1lung08	1.3	-			193	148	85	77	31	22
F1lung13	1.3	-			193	148	85	77	31	22
F1lung21	1.3	-			193	148	85	77	31	22
F1spleen27	1.3	-			193	148	85	77	31	22
F1spleen29	1.3	-			193	148	85	77	31	22
F1spleen34	1.3	-			193	148	85	77	31	22
F1brain06	1.4	204	191	164	228	148	130	31	22
F1brain09	1.4	-			309	149	98
F1brain16	1.4	534	25		312	148	99
F1brain18	1.4	534	25		312	148	99
F1brain24	1.4	204	191	164	228	148	130	31	22
F1brain27	1.4	204	191	164	228	148	130	31	22
F1brain30	1.4	204	191	164	228	148	130	31	22
F1brain33	1.4	204	191	164	228	148	130	31	22
F1brain35	1.4	204	191	164	250	148	130	31
F1kidney07	1.4	204	191	105	228	148	130	31	22
F1kidney12	1.4	279	252	25	225	195	114	22
F1kidney17	1.4	279	252	25	225	195	114	22
F1kidney24	1.4	204	191	164	228	148	130	31	22
F1liver01	1.4	534	25		312	148	99
F1liver17	1.4	534	25		312	148	99
F1liver18	1.4	204	191	164	228	148	130	31	22
F1liver20	1.4	204	191	164	228	148	130	31	22
F1liver33	1.4	204	191	164	228	148	130	31	22
F1lung34	1.4	534	25		312	148	99
F1lung36	1.4	204	191	164	228	148	130	31	22
F1spleen09	1.4	279	252	25	225	195	114	22
F1spleen11	1.4	204	191	164	228	148	130	31	22
F1spleen18	1.4	534	25		231	198	117	22
F1spleen26	1.4	204	191	164	228	148	130	31	22
F1spleen32	1.4	204	191	164	228	148	130	31	22
F1spleen33	1.4	534	25		312	148	99
F1blood08	1.5	369	199		259	161	148
F1brain02	1.5	369	199		259	161	148
F1brain04	1.5	369	199		259	161	148
F1brain22	1.5	369	199		259	161	148
F1brain23	1.5	369	199		259	161	148
F1brain25	1.5	369	199		259	161	148
F1brain28	1.5	369	199		259	161	148
F1kidney36	1.5	366	199		259	161	148
F1lung35	1.5	369	199		259	161	148
F1spleen23	1.5	369	199		259	161	148
F1blood09	1.6	421	66	27	309	205
F1blood15	1.6	421	66	27	309	205
F1blood18	1.6	421	66	27	309	205
F1blood24	1.6	421	66	27	309	205
F1blood31	1.6	421	66	27	309	205
F1liver11	1.6	421	66	27	309	205
F1liver26	1.6	421	66	27	309	205
F1liver30	1.6	421	66	27	309	205
F1lung07	1.6	421	66	27	309	205
F1lung25	1.6	421	66	27	309	205
F1lung32	1.6	421	66	27	309	205
F1blood04	1.7	360	214		265	161	148
F1blood07	1.7	360	214		265	161	148
F1blood10	1.7	360	214		265	161	148
F1blood14	1.7	360	214		265	161	148
F1brain19	1.7	360	214		265	161	148
F1brain29	1.7	360	214		265	161	148
F1brain34	1.7	360	214		265	161	148
F1kidney14	1.7	360	214		265	161	148
F1liver34	1.7	360	214		228	148	130	31	22
F1spleen06	1.7	360	214		265	161	148
F1spleen10	1.7	360	214		265	161	148
F1spleen31	1.7	360	214		265	161	148
F1blood17	1.8	534	25		250	115	77	71	24	22
F1blood33	1.8	534	25		250	115	77	71	24	22
F1brain08	1.8	534	25		250	115	77	71	24	22
F1brain11	1.8	534	25		250	115	77	71	24	22
F1brain17	1.8	534	25		250	115	77	71	24	22
F1brain32	1.8	534	25		250	115	77	71	24	22
F1lung12	1.8	534	25		250	115	77	71	24	22
F1lung27	1.8	534	25		250	115	77	71	24	22
F1lung33	1.8	534	25		250	115	77	71	24	22
F1spleen04	1.8	534	25		250	115	77	71	24	22
F1spleen12	1.8	234	25		250	115	77	71	24	22
F1spleen20	1.8	534	25		250	115	77	71	24	22
F1spleen21	1.8	534	25		250	115	77	71	24	22
F1spleen24	1.8	534	25		250	115	77	71	24	22
F1spleen30	1.8	534	25		250	115	77	71	24	22
F1blood11	1.9	-			250	115	99	71	24
F1brain12	1.9	-			250	115	90	71	24	9
F1brain20	1.9	-			250	115	90	71	24	9
F1kidney16	1.9	-			250	115	99	71	24
F1kidney26	1.9	-			250	115	99	71	24
F1kidney32	1.9	-			250	115	99	71	24
F1kidney34	1.9	-			250	115	99	71	24
F1liver25	1.9	-			250	115	99	71	24
F1lung01	1.9	-			250	115	99	71	24
F1lung04	1.9	-			250	115	99	71	24
F1lung09	1.9	-			250	115	99	71	24
F1spleen07	1.9	549	10		250	115	99	71	24
F1spleen19	1.9	-			250	115	99	71	24
F1lung28	4.1	-			265	233	76
F1blood25	root	289	231	150	282	220	85	45	38
F1blood01	ungrouped	220	199	149	259	233	76
F1blood29	ungrouped	220	199	149	259	233	76
F1blood35	ungrouped	220	199	149	259	233	76
F1brain07	ungrouped	-			265	233	76
F1brain31	ungrouped	220	199	149	259	233	76
F1kidney05	ungrouped	366	199		256	161	148
F1kidney06	ungrouped	366	199		256	161	148
F1kidney20	ungrouped	366	199		256	161	148
F1kidney30	ungrouped	366	199		256	161	148
F1liver05	ungrouped	220	199	149	259	233	76
F1liver12	ungrouped	-			265	233	76
F1liver19	ungrouped	343	167	55	234	193	116	22
F1liver29	ungrouped	343	167	55	234	193	116	22
F1lung05	ungrouped	220	199	149	259	233	76
F1lung29	ungrouped	343	167	55	234	193	116	22
F1spleen01	ungrouped	-			265	233	76
F1spleen03	ungrouped	220	199	149	259	233	76
F1spleen08	ungrouped	534	25		250	115	77	71	24	22

## Sheet: subfamily 2
In silico restriction digest of the transcribed cir repertoire of subfamily 2
cir cDNA	Subgroup	Restriction fragments in bp - AluI digest				Restriction fragments in bp - XapI digest
F2blood02	2.1	-				151	133	114	89	36
F2blood14	2.1	-				151	133	114	89	36
F2blood15	2.1	-				151	133	114	89	36
F2blood17	2.1	-				151	133	114	89	36
F2blood19	2.1	-				151	133	114	89	36	5
F2blood21	2.1	-				151	133	114	89	36
F2blood27	2.1	-				151	133	114	89	36
F2blood33	2.1	-				151	133	114	89	36
F2blood34	2.1	-				151	133	114	89	36
F2blood36	2.1	-				151	133	114	89	36
F2brain06	2.1	-				151	133	114	89	36
F2brain09	2.1	-				151	133	114	89	36
F2brain19	2.1	-				151	133	114	89	36
F2brain21	2.1	-				151	133	114	89	36
F2brain28	2.1	-				151	133	114	89	36
F2brain29	2.1	-				247	151	89	36
F2brain33	2.1	-				151	133	114	89	36
F2brain34	2.1	-				151	133	114	89	36
F2brain35	2.1	-				151	133	114	89	36
F2kidney01	2.1	-				151	133	114	89	36
F2kidney02	2.1	-				151	133	114	89	36
F2kidney03	2.1	-				151	133	114	89	36
F2kidney06	2.1	-				151	133	114	89	36
F2kidney11	2.1	-				151	133	114	89	36
F2kidney12	2.1	-				151	133	114	89	36
F2kidney16	2.1	-				151	133	114	89	36
F2kidney19	2.1	-				151	133	114	89	36
F2kidney20	2.1	-				151	133	114	89	36
F2kidney21	2.1	-				151	133	114	89	36
F2kidney22	2.1	-				151	133	114	89	36
F2kidney34	2.1	-				151	133	114	89	36
F2kidney36	2.1	-				151	133	114	89	36
F2liver02	2.1	-				151	133	114	89	36
F2liver04	2.1	-				151	133	114	89	36
F2liver10	2.1	-				151	133	114	89	36
F2liver12	2.1	-				151	133	114	89	36
F2liver13	2.1	-				151	133	114	89	36
F2liver19	2.1	253	241	29	24	151	133	114	89	36
F2liver26	2.1	-				151	133	114	89	36
F2liver30	2.1	-				151	133	114	89	36
F2liver34	2.1	-				151	133	114	89	36
F2lung02	2.1	-				151	133	114	89	36
F2lung07	2.1	-				151	133	114	89	37	19
F2lung08	2.1	-				151	133	114	89	36
F2lung09	2.1	-				151	133	114	89	36
F2lung12	2.1	-				151	133	114	89	36
F2lung13	2.1	-				151	133	114	89	36
F2lung16	2.1	-				151	133	114	89	36
F2lung17	2.1	-				151	133	114	89	36	11
F2lung28	2.1	-				151	133	114	89	36
F2lung35	2.1	-				151	133	114	89	36
F2lung36	2.1	-				151	133	114	89	36
F2spleen03	2.1	-				151	133	114	89	36
F2spleen08	2.1	-				247	152	89	36
F2spleen16	2.1	-				151	133	114	89	36
F2spleen29	2.1	-				151	133	114	89	36
F2spleen34	2.1	-				151	133	114	89	36
F2spleen35	2.1	-				151	133	114	89	36
F2brain03	2.2	-				243	169	92	22
F2brain08	2.2	-				243	169	93	22
F2brain26	2.2	-				244	169	92	22
F2kidney04	2.2	-				243	169	93	21
F2kidney15	2.2	-				243	169	93	22
F2kidney27	2.2	-				243	169	93	22		12
F2kidney33	2.2	-				243	169	93	22
F2liver03	2.2	-				243	169	92	22
F2liver23	2.2	-				243	169	92	22
F2lung24	2.2	499	27			243	169	92	22
F2spleen04	2.2	-				243	169	92	22
F2spleen19	2.2	-				243	169	92	22
F2blood32	2.3	460	66			155	133	125	77	36
F2brain22	2.3	460	66			169	155	125	77
F2kidney10	2.3	460	66			169	155	125	77
F2kidney18	2.3	460	66			169	155	125	77		12
F2kidney24	2.3	460	66			155	133	125	77	36
F2kidney25	2.3	460	66			155	133	125	77	36
F2kidney32	2.3	460	66			169	155	125	77
F2liver05	2.3	460	66			169	155	125	77
F2liver07	2.3	460	66			169	155	125	77
F2liver24	2.3	460	66			169	155	125	77
F2liver25	2.3	460	66			169	155	125	77
F2liver27	2.3	460	66			169	155	125	77
F2lung01	2.3	460	66			169	155	125	77
F2lung03	2.3	460	66			155	133	125	77	36
F2lung15	2.3	460	66			155	133	125	77	36
F2lung19	2.3	460	66			169	155	125	77
F2lung30	2.3	460	66			169	155	125	77
F2lung31	2.3	460	66			155	133	125	77	36
F2spleen14	2.3	460	66			155	133	125	77	36
F2spleen20	2.3	460	66			155	133	125	77	36
F2spleen24	2.3	460	66			155	133	125	77	36
F2blood22	2.4	253	237			270	199	21
F2blood30	2.4	259	237			199	172	62	31	11
F2brain07	2.4	253	237			270	199	21
F2brain11	2.4	253	237			270	199	21
F2brain17	2.4	253	237			270	199	21
F2brain31	2.4	253	237			270	199	21
F2kidney23	2.4	253	237			270	199	21
F2kidney35	2.4	424	81			220	172	102	11
F2liver17	2.4	253	237			270	199	21
F2liver21	2.4	276	250			270	199	21
F2lung06	2.4	253	237			270	199	21
F2lung26	2.4	253	237			270	199	21
F2spleen01	2.4	253	237			270	199	21
F2spleen21	2.4	253	237			270	199	21
F2blood01	2.5	253	241	29		287	259
F2blood06	2.5	253	241	29		288	259
F2blood07	2.5	253	241	29		288	259
F2blood08	2.5	253	241	29		288	259
F2blood10	2.5	253	241	29		288	259
F2blood11	2.5	253	241	29		288	259
F2blood12	2.5	253	241	29		288	259
F2blood13	2.5	253	241	29		288	259
F2blood18	2.5	253	241	29		288	259
F2blood23	2.5	253	241	29		288	259
F2blood24	2.5	253	241	29		288	259
F2blood25	2.5	253	241	29		288	259
F2blood28	2.5	253	241	29		288	259
F2blood29	2.5	253	241	29		288	259
F2blood31	2.5	253	241	29		288	259
F2blood35	2.5	253	241	29		288	259
F2brain01	2.5	253	241	29		288	259
F2brain05	2.5	253	241	29		288	259
F2brain15	2.5	253	241	29		288	259
F2brain24	2.5	253	241	29		288	259
F2kidney05	2.5	253	241	29		288	259
F2kidney08	2.5	253	241	29		288	259
F2kidney09	2.5	253	241	29		288	259
F2kidney17	2.5	253	241	29		288	259
F2kidney28	2.5	253	241	29		288	259
F2liver08	2.5	253	241	29	24	288	259
F2liver14	2.5	253	241	29	24	288	259
F2liver18	2.5	253	241	29	24	288	259
F2liver20	2.5	253	237			288	259
F2liver32	2.5	253	241	29	24	288	259
F2liver33	2.5	253	241	29	24	288	259
F2liver35	2.5	253	241	29	24	288	259
F2lung04	2.5	253	241	29		288	259
F2lung10	2.5	253	241	29		288	259
F2lung14	2.5	253	241	29		288	259
F2lung18	2.5	253	241	29		288	259
F2lung21	2.5	253	241	29		288	259
F2lung23	2.5	253	241	29		288	259
F2lung25	2.5	253	241	29		288	259
F2lung29	2.5	253	241	29		288	259
F2lung32	2.5	253	241	29		288	259
F2spleen05	2.5	253	241	29	24
F2spleen06	2.5	253	241	29	24	288	259
F2spleen09	2.5	253	241	29	24	288	259
F2spleen10	2.5	253	241	29	24	288	259
F2spleen11	2.5	253	241	29	24	288	259
F2spleen12	2.5	253	241	29	24	288	259
F2spleen22	2.5	253	241	29	24	288	259
F2spleen23	2.5	253	241	29	24	288	259
F2spleen26	2.5	253	241	29	24	288	259
F2spleen27	2.5	253	241	29	24	288	259
F2spleen28	2.5	253	241	29	24	288	259
F2spleen36	2.5	253	241	29	24	288	259
F2blood04	2.6	-				243	226
F2blood09	2.6	-				243	226
F2blood26	2.6	-				243	226
F2kidney13	2.6	-				243	226
F2kidney26	2.6	-				243	226
F2liver06	2.6					243	226
F2liver09	2.6	-				243	226
F2liver11	2.6	-				243	226
F2liver15	2.6	-				243	226
F2liver28	2.6	-				243	226
F2liver29	2.6	-				243	226
F2liver36	2.6	-				243	226
F2lung11	2.6	-				243	226
F2lung33	2.6	-				243	226
F2spleen02	2.6	-				243	226
F2spleen13	2.6	-				243	227
F2spleen18	2.6	-				243	226
F2spleen25	2.6	-				243	226
F2spleen31	2.6	-				243	226
F2spleen32	2.6	-				243	226
F2blood16	2.7	250	276			271	126	73	37	19
F2blood20	2.7	276	250			271	126	73	37	19
F2brain02	2.7	276	250			271	126	73	37	19
F2brain04	2.7	276	250			271	126	73	37	19
F2brain10	2.7	-				171	126	115	92	37
F2brain13	2.7	-				171	126	115	92	37
F2brain16	2.7	-				171	126	115	92	37
F2brain20	2.7	-				171	126	115	92	37
F2brain23	2.7	273	256			259	132	101	32	5
F2brain25	2.7	276	250			271	126	54	37	19
F2brain27	2.7	273	256			259	132	101	32	5
F2brain30	2.7	-				171	126	115	92	37
F2brain32	2.7	276	250			271	126	73	37	19
F2brain36	2.7	-				171	126	115	92	37
F2kidney14	2.7	-				171	126	115	92	37
F2kidney30	2.7	276	250			271	126	73	37	19
F2kidney31	2.7	276	250			271	126	73	37	19
F2liver01	2.7	273	256			159	132	101	32	5
F2liver22	2.7	-				271	126	73	37	19
F2liver31	2.7	-				171	126	115	92	37
F2lung05	2.7	-				171	126	115	92	37
F2lung22	2.7	273	256			259	132	101	32	5
F2lung27	2.7	256	244	29		259	132	101	32	5
F2spleen07	2.7	273	256			259	132	101	32	5
F2spleen17	2.7	-				171	126	115	92	37
F2spleen30	2.7	276	250			271	126	73	37	19
F2blood03	ungrouped	323	209			443	77	12
F2blood05	ungrouped	448	66			181	103	98	74	53
F2brain12	ungrouped	337	100	84		209	191	147
F2brain14	ungrouped	-				156	149	137	62	26
F2brain18	ungrouped	-				333	160
F2kidney07	ungrouped	-				156	149	137	62	26
F2kidney29	ungrouped	363	100	84		400	92	55
F2liver16	ungrouped	323	209			443	77	12
F2lung20	ungrouped	-				273	196
F2lung34	ungrouped	-				199	172	92	33
F2spleen15	ungrouped	323	209			433	77	12
F2spleen33	ungrouped	-				172	169	74	69	55	19	13
